# Supplementary material for: Wildfires and climate justice: future wildfire events predicted to disproportionally impact socioeconomically vulnerable communities in North Carolina
Source: Front Public Health. 2024 Apr 29;12:1339700. doi: 10.3389/fpubh.2024.1339700 (PMC11089107; doi:10.3389/fpubh.2024.1339700)
Supplement: Supplementary file 1 [file Table_1.XLSX]

## Sheet: TableS1
Table S1. Wildfire Hazard Potential (WHP) averaged by census tract across NC.
GEO ID	Census Tract	County	Wildfire Hazard Potential Mean	Wildfire Hazard Potential Quintile Number
14000US37141920201	9202.01	Pender	715.518	5
14000US37141920401	9204.01	Pender	715.518	5
14000US37141920402	9204.02	Pender	715.518	5
14000US37141920403	9204.03	Pender	715.518	5
14000US37141920601	9206.01	Pender	715.518	5
14000US37141990100	9901	Pender	715.518	5
14000US37153970400	9704	Richmond	704.108	5
14000US37153970500	9705	Richmond	704.108	5
14000US37153970600	9706	Richmond	704.108	5
14000US37153970700	9707	Richmond	704.108	5
14000US37153970900	9709	Richmond	704.108	5
14000US37153971000	9710	Richmond	704.108	5
14000US37049960402	9604.02	Craven	695.789	5
14000US37049960500	9605	Craven	695.789	5
14000US37049960600	9606	Craven	695.789	5
14000US37049960700	9607	Craven	695.789	5
14000US37049960800	9608	Craven	695.789	5
14000US37049960900	9609	Craven	695.789	5
14000US37049961002	9610.02	Craven	695.789	5
14000US37049961201	9612.01	Craven	695.789	5
14000US37049961202	9612.02	Craven	695.789	5
14000US37153971100	9711	Richmond	676.954	5
14000US37165010500	105	Scotland	676.954	5
14000US37165010101	101.01	Scotland	649.8	5
14000US37165010102	101.02	Scotland	649.8	5
14000US37165010200	102	Scotland	649.8	5
14000US37165010300	103	Scotland	649.8	5
14000US37093970201	9702.01	Hoke	634.76	5
14000US37153970100	9701	Richmond	625.767	5
14000US37125951200	9512	Moore	624.255	5
14000US37049960101	9601.01	Craven	622.149	5
14000US37049960102	9601.02	Craven	622.149	5
14000US37137950101	9501.01	Pamlico	622.149	5
14000US37093970300	9703	Hoke	619.721	5
14000US37049960401	9604.01	Craven	615.719	5
14000US37049960403	9604.03	Craven	615.719	5
14000US37049960404	9604.04	Craven	615.719	5
14000US37049961001	9610.01	Craven	615.719	5
14000US37019020101	201.01	Brunswick	577.258	5
14000US37125950502	9505.02	Moore	571.557	5
14000US37125951000	9510	Moore	571.557	5
14000US37125951100	9511	Moore	571.557	5
14000US37133000301	3.01	Onslow	569.002	5
14000US37133000302	3.02	Onslow	569.002	5
14000US37133000401	4.01	Onslow	569.002	5
14000US37133000403	4.03	Onslow	569.002	5
14000US37141920102	9201.02	Pender	569.002	5
14000US37141920103	9201.03	Pender	569.002	5
14000US37141920204	9202.04	Pender	569.002	5
14000US37141920501	9205.01	Pender	556.225	5
14000US37103920200	9202	Jones	551.308	5
14000US37165010600	106	Scotland	550.88	5
14000US37137950201	9502.01	Pamlico	548.509	5
14000US37137950202	9502.02	Pamlico	548.509	5
14000US37007920100	9201	Anson	528.99	5
14000US37007920600	9206	Anson	528.99	5
14000US37153970300	9703	Richmond	528.99	5
14000US37153970800	9708	Richmond	528.99	5
14000US37125950301	9503.01	Moore	523.393	5
14000US37125950401	9504.01	Moore	523.393	5
14000US37125950601	9506.01	Moore	523.393	5
14000US37125950602	9506.02	Moore	523.393	5
14000US37125950701	9507.01	Moore	523.393	5
14000US37125950702	9507.02	Moore	523.393	5
14000US37125950801	9508.01	Moore	523.393	5
14000US37125950802	9508.02	Moore	523.393	5
14000US37125950900	9509	Moore	523.393	5
14000US37049961100	9611	Craven	520.41	5
14000US37031970102	9701.02	Carteret	512.79	5
14000US37031970301	9703.01	Carteret	512.79	5
14000US37031970704	9707.04	Carteret	512.79	5
14000US37049961301	9613.01	Craven	512.79	5
14000US37049961302	9613.02	Craven	512.79	5
14000US37049961303	9613.03	Craven	512.79	5
14000US37123960500	9605	Montgomery	507.509	5
14000US37125950302	9503.02	Moore	507.509	5
14000US37093970202	9702.02	Hoke	499.803	5
14000US37103920100	9201	Jones	495.929	5
14000US37055970501	9705.01	Dare	491.068	5
14000US37177960100	9601	Tyrrell	486.182	5
14000US37105030602	306.02	Lee	486.159	5
14000US37125950100	9501	Moore	486.159	5
14000US37125950402	9504.02	Moore	486.159	5
14000US37051980100	9801	Cumberland	485.867	5
14000US37093980100	9801	Hoke	485.867	5
14000US37047930100	9301	Columbus	485.164	5
14000US37013930800	9308	Beaufort	476.223	5
14000US37051003201	32.01	Cumberland	467.104	5
14000US37051003313	33.13	Cumberland	467.104	5
14000US37093970101	9701.01	Hoke	467.104	5
14000US37093970102	9701.02	Hoke	467.104	5
14000US37093970103	9701.03	Hoke	467.104	5
14000US37125950501	9505.01	Moore	455.805	5
14000US37153970200	9702	Richmond	451.002	5
14000US37105030101	301.01	Lee	448.924	5
14000US37105030102	301.02	Lee	448.924	5
14000US37105030200	302	Lee	448.924	5
14000US37105030300	303	Lee	448.924	5
14000US37105030401	304.01	Lee	448.924	5
14000US37105030402	304.02	Lee	448.924	5
14000US37105030502	305.02	Lee	448.924	5
14000US37105030503	305.03	Lee	448.272	5
14000US37013930900	9309	Beaufort	440.08	5
14000US37155960401	9604.01	Robeson	439.845	5
14000US37165010400	104	Scotland	439.845	5
14000US37019020102	201.02	Brunswick	438.998	5
14000US37019020103	201.03	Brunswick	438.998	5
14000US37019020201	202.01	Brunswick	438.998	5
14000US37019020203	202.03	Brunswick	438.998	5
14000US37019020204	202.04	Brunswick	438.998	5
14000US37019020303	203.03	Brunswick	438.998	5
14000US37019020304	203.04	Brunswick	438.998	5
14000US37019020305	203.05	Brunswick	438.998	5
14000US37019020306	203.06	Brunswick	438.998	5
14000US37019020308	203.08	Brunswick	438.998	5
14000US37019020309	203.09	Brunswick	438.998	5
14000US37019020310	203.1	Brunswick	438.998	5
14000US37019020402	204.02	Brunswick	438.998	5
14000US37019020403	204.03	Brunswick	438.998	5
14000US37019020404	204.04	Brunswick	438.998	5
14000US37019020405	204.05	Brunswick	438.998	5
14000US37019020504	205.04	Brunswick	438.998	5
14000US37019020506	205.06	Brunswick	438.998	5
14000US37019020507	205.07	Brunswick	438.998	5
14000US37019020508	205.08	Brunswick	438.998	5
14000US37019020509	205.09	Brunswick	438.998	5
14000US37019020510	205.1	Brunswick	438.998	5
14000US37019020511	205.11	Brunswick	438.998	5
14000US37019020512	205.12	Brunswick	438.998	5
14000US37019020603	206.03	Brunswick	438.998	5
14000US37019990100	9901	Brunswick	438.998	5
14000US37129011500	115	New Hanover	437.336	5
14000US37061090701	907.01	Duplin	437.056	5
14000US37061090702	907.02	Duplin	437.056	5
14000US37129011608	116.08	New Hanover	436.505	5
14000US37129012300	123	New Hanover	436.505	5
14000US37141920101	9201.01	Pender	436.505	5
14000US37141920202	9202.02	Pender	436.505	5
14000US37141920203	9202.03	Pender	436.505	5
14000US37141920602	9206.02	Pender	436.505	5
14000US37095920100	9201	Hyde	433.062	5
14000US37107011400	114	Lenoir	432.808	5
14000US37031970805	9708.05	Carteret	432.721	5
14000US37061090600	906	Duplin	432.2	5
14000US37031970801	9708.01	Carteret	429.309	5
14000US37133000103	1.03	Onslow	429.309	5
14000US37013930100	9301	Beaufort	425.611	5
14000US37093970402	9704.02	Hoke	424.805	5
14000US37133000202	2.02	Onslow	422.486	5
14000US37133000402	4.02	Onslow	422.486	5
14000US37133000500	5	Onslow	422.486	5
14000US37133000600	6	Onslow	422.486	5
14000US37133000700	7	Onslow	422.486	5
14000US37133000800	8	Onslow	422.486	5
14000US37133000900	9	Onslow	422.486	5
14000US37133001000	10	Onslow	422.486	5
14000US37133001101	11.01	Onslow	422.486	5
14000US37133001102	11.02	Onslow	422.486	5
14000US37133001200	12	Onslow	422.486	5
14000US37133001300	13	Onslow	422.486	5
14000US37133001400	14	Onslow	422.486	5
14000US37133001500	15	Onslow	422.486	5
14000US37133001700	17	Onslow	422.486	5
14000US37133001800	18	Onslow	422.486	5
14000US37133002100	21	Onslow	422.486	5
14000US37133002201	22.01	Onslow	422.486	5
14000US37133002202	22.02	Onslow	422.486	5
14000US37133002300	23	Onslow	422.486	5
14000US37133002400	24	Onslow	422.486	5
14000US37133002500	25	Onslow	422.486	5
14000US37133002600	26	Onslow	422.486	5
14000US37133002800	28	Onslow	422.486	5
14000US37133990100	9901	Onslow	422.486	5
14000US37187950300	9503	Washington	410.729	5
14000US37105030501	305.01	Lee	410.712	5
14000US37105030702	307.02	Lee	410.712	5
14000US37123960100	9601	Montgomery	409.209	5
14000US37125950200	9502	Moore	409.209	5
14000US37007920200	9202	Anson	408.492	5
14000US37085071402	714.02	Harnett	403.46	5
14000US37141920502	9205.02	Pender	403.246	5
14000US37017950200	9502	Bladen	396.931	5
14000US37017950400	9504	Bladen	396.931	5
14000US37187950100	9501	Washington	395.846	5
14000US37037020600	206	Chatham	390.956	5
14000US37123960401	9604.01	Montgomery	388.876	5
14000US37123960402	9604.02	Montgomery	388.876	5
14000US37051003102	31.02	Cumberland	388.032	5
14000US37093970401	9704.01	Hoke	388.032	5
14000US37167931100	9311	Stanly	380.125	5
14000US37049960200	9602	Craven	378.128	5
14000US37031970802	9708.02	Carteret	376.139	5
14000US37031970901	9709.01	Carteret	376.139	5
14000US37133000102	1.02	Onslow	376.139	5
14000US37085070401	704.01	Harnett	372.5	5
14000US37085070700	707	Harnett	372.5	5
14000US37085070801	708.01	Harnett	372.5	5
14000US37085070802	708.02	Harnett	372.5	5
14000US37085070901	709.01	Harnett	372.5	5
14000US37085070903	709.03	Harnett	372.5	5
14000US37085070904	709.04	Harnett	372.5	5
14000US37085071001	710.01	Harnett	372.5	5
14000US37085071002	710.02	Harnett	372.5	5
14000US37085071101	711.01	Harnett	372.5	5
14000US37085071102	711.02	Harnett	372.5	5
14000US37085071202	712.02	Harnett	372.5	5
14000US37085071204	712.04	Harnett	372.5	5
14000US37085071301	713.01	Harnett	372.5	5
14000US37085071302	713.02	Harnett	372.5	5
14000US37085071303	713.03	Harnett	372.5	5
14000US37085071401	714.01	Harnett	372.5	5
14000US37103920300	9203	Jones	372.244	5
14000US37019020505	205.05	Brunswick	369.987	5
14000US37019020601	206.01	Brunswick	369.987	5
14000US37019020602	206.02	Brunswick	369.987	5
14000US37047930200	9302	Columbus	369.987	5
14000US37047931300	9313	Columbus	369.987	5
14000US37017950100	9501	Bladen	368.95	5
14000US37137950102	9501.02	Pamlico	366.44	5
14000US37037020500	205	Chatham	361.972	5
14000US37051003002	30.02	Cumberland	355.709	5
14000US37007920400	9204	Anson	353.873	5
14000US37007920500	9205	Anson	353.873	5
14000US37017950600	9506	Bladen	348.953	5
14000US37163971000	9710	Sampson	346.971	5
14000US37051003700	37	Cumberland	343.493	5
14000US37085070500	705	Harnett	343.493	5
14000US37085070600	706	Harnett	343.493	5
14000US37085071201	712.01	Harnett	343.493	5
14000US37085071203	712.03	Harnett	343.493	5
14000US37049960300	9603	Craven	339.722	5
14000US37061090802	908.02	Duplin	330.318	5
14000US37141920300	9203	Pender	330.318	5
14000US37031970101	9701.01	Carteret	329.792	5
14000US37031970103	9701.03	Carteret	329.792	5
14000US37031970200	9702	Carteret	329.792	5
14000US37031970302	9703.02	Carteret	329.792	5
14000US37031970303	9703.03	Carteret	329.792	5
14000US37031970304	9703.04	Carteret	329.792	5
14000US37031970401	9704.01	Carteret	329.792	5
14000US37031970402	9704.02	Carteret	329.792	5
14000US37031970403	9704.03	Carteret	329.792	5
14000US37031970501	9705.01	Carteret	329.792	5
14000US37031970502	9705.02	Carteret	329.792	5
14000US37031970503	9705.03	Carteret	329.792	5
14000US37031970504	9705.04	Carteret	329.792	5
14000US37031970601	9706.01	Carteret	329.792	5
14000US37031970602	9706.02	Carteret	329.792	5
14000US37031970603	9706.03	Carteret	329.792	5
14000US37031970604	9706.04	Carteret	329.792	5
14000US37031970605	9706.05	Carteret	329.792	5
14000US37031970701	9707.01	Carteret	329.792	5
14000US37031970702	9707.02	Carteret	329.792	5
14000US37031970703	9707.03	Carteret	329.792	5
14000US37031970803	9708.03	Carteret	329.792	5
14000US37031970804	9708.04	Carteret	329.792	5
14000US37031970902	9709.02	Carteret	329.792	5
14000US37031970903	9709.03	Carteret	329.792	5
14000US37031971001	9710.01	Carteret	329.792	5
14000US37031971002	9710.02	Carteret	329.792	5
14000US37031971101	9711.01	Carteret	329.792	5
14000US37031971102	9711.02	Carteret	329.792	5
14000US37031980100	9801	Carteret	329.792	5
14000US37031990100	9901	Carteret	329.792	5
14000US37105030601	306.01	Lee	324.738	5
14000US37105030701	307.01	Lee	324.738	5
14000US37055970101	9701.01	Dare	315.283	5
14000US37055970102	9701.02	Dare	315.283	5
14000US37055970200	9702	Dare	315.283	5
14000US37055970300	9703	Dare	315.283	5
14000US37055970400	9704	Dare	315.283	5
14000US37055970502	9705.02	Dare	315.283	5
14000US37055970601	9706.01	Dare	315.283	5
14000US37055970602	9706.02	Dare	315.283	5
14000US37055990100	9901	Dare	315.283	5
14000US37051000200	2	Cumberland	314.487	5
14000US37051000500	5	Cumberland	314.487	5
14000US37051000600	6	Cumberland	314.487	5
14000US37051000701	7.01	Cumberland	314.487	5
14000US37051000702	7.02	Cumberland	314.487	5
14000US37051000800	8	Cumberland	314.487	5
14000US37051000900	9	Cumberland	314.487	5
14000US37051001000	10	Cumberland	314.487	5
14000US37051001100	11	Cumberland	314.487	5
14000US37051001200	12	Cumberland	314.487	5
14000US37051001400	14	Cumberland	314.487	5
14000US37051001500	15	Cumberland	314.487	5
14000US37051001601	16.01	Cumberland	314.487	5
14000US37051001603	16.03	Cumberland	314.487	5
14000US37051001604	16.04	Cumberland	314.487	5
14000US37051001700	17	Cumberland	314.487	5
14000US37051001800	18	Cumberland	314.487	5
14000US37051001901	19.01	Cumberland	314.487	5
14000US37051001902	19.02	Cumberland	314.487	5
14000US37051001903	19.03	Cumberland	314.487	5
14000US37051002001	20.01	Cumberland	314.487	5
14000US37051002002	20.02	Cumberland	314.487	5
14000US37051002100	21	Cumberland	314.487	5
14000US37051002200	22	Cumberland	314.487	5
14000US37051002300	23	Cumberland	314.487	5
14000US37051002401	24.01	Cumberland	314.487	5
14000US37051002402	24.02	Cumberland	314.487	5
14000US37051002501	25.01	Cumberland	314.487	5
14000US37051002502	25.02	Cumberland	314.487	5
14000US37051002503	25.03	Cumberland	314.487	5
14000US37051002504	25.04	Cumberland	314.487	5
14000US37051002600	26	Cumberland	314.487	5
14000US37051003103	31.03	Cumberland	314.487	5
14000US37051003203	32.03	Cumberland	314.487	5
14000US37051003204	32.04	Cumberland	314.487	5
14000US37051003205	32.05	Cumberland	314.487	5
14000US37051003302	33.02	Cumberland	314.487	5
14000US37051003304	33.04	Cumberland	314.487	5
14000US37051003305	33.05	Cumberland	314.487	5
14000US37051003307	33.07	Cumberland	314.487	5
14000US37051003309	33.09	Cumberland	314.487	5
14000US37051003310	33.1	Cumberland	314.487	5
14000US37051003311	33.11	Cumberland	314.487	5
14000US37051003312	33.12	Cumberland	314.487	5
14000US37051003314	33.14	Cumberland	314.487	5
14000US37051003401	34.01	Cumberland	314.487	5
14000US37051003402	34.02	Cumberland	314.487	5
14000US37051003403	34.03	Cumberland	314.487	5
14000US37051003404	34.04	Cumberland	314.487	5
14000US37051003405	34.05	Cumberland	314.487	5
14000US37051003406	34.06	Cumberland	314.487	5
14000US37051003407	34.07	Cumberland	314.487	5
14000US37051003408	34.08	Cumberland	314.487	5
14000US37051003500	35	Cumberland	314.487	5
14000US37051003600	36	Cumberland	314.487	5
14000US37051003800	38	Cumberland	314.487	5
14000US37051980200	9802	Cumberland	314.487	5
14000US37051003001	30.01	Cumberland	313.769	5
14000US37155960101	9601.01	Robeson	313.769	5
14000US37013931000	9310	Beaufort	313.542	5
14000US37147001200	12	Pitt	313.542	5
14000US37017950300	9503	Bladen	313.411	5
14000US37155961400	9614	Robeson	313.411	5
14000US37151030802	308.02	Randolph	311.899	5
14000US37017950500	9505	Bladen	309.265	5
14000US37047930500	9305	Columbus	309.265	5
14000US37155961500	9615	Robeson	309.265	5
14000US37047930300	9303	Columbus	300.975	5
14000US37047930400	9304	Columbus	300.975	5
14000US37047930700	9307	Columbus	300.975	5
14000US37047930800	9308	Columbus	300.975	5
14000US37047930900	9309	Columbus	300.975	5
14000US37047931000	9310	Columbus	300.975	5
14000US37047931100	9311	Columbus	300.975	5
14000US37047931200	9312	Columbus	300.975	5
14000US37019020104	201.04	Brunswick	298.245	5
14000US37019020202	202.02	Brunswick	298.245	5
14000US37019020307	203.07	Brunswick	298.245	5
14000US37129010900	109	New Hanover	298.245	5
14000US37129012203	122.03	New Hanover	298.245	5
14000US37123960200	9602	Montgomery	295.025	5
14000US37061090502	905.02	Duplin	290.54	5
14000US37133000201	2.01	Onslow	290.54	5
14000US37037020702	207.02	Chatham	285.763	5
14000US37151030900	309	Randolph	280.408	5
14000US37051002900	29	Cumberland	276.086	5
14000US37163970900	9709	Sampson	276.086	5
14000US37173960200	9602	Swain	275.503	5
14000US37147001500	15	Pitt	274.413	5
14000US37051003104	31.04	Cumberland	272.188	5
14000US37155960201	9602.01	Robeson	272.188	5
14000US37167931000	9310	Stanly	272.131	5
14000US37085070100	701	Harnett	267.943	5
14000US37163970301	9703.01	Sampson	267.943	5
14000US37047930600	9306	Columbus	265.432	5
14000US37155961601	9616.01	Robeson	265.432	5
14000US37155961602	9616.02	Robeson	265.432	5
14000US37007920300	9203	Anson	260.684	5
14000US37107011200	112	Lenoir	253.743	5
14000US37183053107	531.07	Wake	246.787	5
14000US37179020800	208	Union	242.881	5
14000US37179020901	209.01	Union	242.881	5
14000US37023020202	202.02	Burke	240.363	5
14000US37023020301	203.01	Burke	240.363	5
14000US37023020500	205	Burke	240.363	5
14000US37023020600	206	Burke	240.363	5
14000US37023020801	208.01	Burke	240.363	5
14000US37023020802	208.02	Burke	240.363	5
14000US37023020900	209	Burke	240.363	5
14000US37023021201	212.01	Burke	240.363	5
14000US37023021301	213.01	Burke	240.363	5
14000US37023021400	214	Burke	240.363	5
14000US37183053207	532.07	Wake	231.375	5
14000US37023021100	211	Burke	231.308	5
14000US37023021202	212.02	Burke	231.308	5
14000US37123960300	9603	Montgomery	231.26	5
14000US37167930102	9301.02	Stanly	231.26	5
14000US37167930200	9302	Stanly	231.26	5
14000US37155960102	9601.02	Robeson	229.89	5
14000US37155960202	9602.02	Robeson	229.89	5
14000US37155960300	9603	Robeson	229.89	5
14000US37155960402	9604.02	Robeson	229.89	5
14000US37155960501	9605.01	Robeson	229.89	5
14000US37155960502	9605.02	Robeson	229.89	5
14000US37155960503	9605.03	Robeson	229.89	5
14000US37155960600	9606	Robeson	229.89	5
14000US37155960701	9607.01	Robeson	229.89	5
14000US37155960702	9607.02	Robeson	229.89	5
14000US37155960801	9608.01	Robeson	229.89	5
14000US37155960802	9608.02	Robeson	229.89	5
14000US37155960900	9609	Robeson	229.89	5
14000US37155961000	9610	Robeson	229.89	5
14000US37155961100	9611	Robeson	229.89	5
14000US37155961200	9612	Robeson	229.89	5
14000US37155961301	9613.01	Robeson	229.89	5
14000US37155961302	9613.02	Robeson	229.89	5
14000US37155961700	9617	Robeson	229.89	5
14000US37155961801	9618.01	Robeson	229.89	5
14000US37155961802	9618.02	Robeson	229.89	5
14000US37155961900	9619	Robeson	229.89	5
14000US37155962001	9620.01	Robeson	229.89	5
14000US37155962002	9620.02	Robeson	229.89	5
14000US37085070300	703	Harnett	228.639	5
14000US37085070402	704.02	Harnett	228.639	5
14000US37085070902	709.02	Harnett	228.639	5
14000US37101041502	415.02	Johnston	228.639	5
14000US37101041503	415.03	Johnston	228.639	5
14000US37035010102	101.02	Catawba	222.254	5
14000US37035010201	102.01	Catawba	222.254	5
14000US37035010202	102.02	Catawba	222.254	5
14000US37035010301	103.01	Catawba	222.254	5
14000US37035010302	103.02	Catawba	222.254	5
14000US37035010303	103.03	Catawba	222.254	5
14000US37035010304	103.04	Catawba	222.254	5
14000US37035010401	104.01	Catawba	222.254	5
14000US37035010402	104.02	Catawba	222.254	5
14000US37035010501	105.01	Catawba	222.254	5
14000US37035010600	106	Catawba	222.254	5
14000US37035010700	107	Catawba	222.254	5
14000US37035010900	109	Catawba	222.254	5
14000US37035011000	110	Catawba	222.254	5
14000US37035011101	111.01	Catawba	222.254	5
14000US37035011102	111.02	Catawba	222.254	5
14000US37035011200	112	Catawba	222.254	5
14000US37035011300	113	Catawba	222.254	4
14000US37035011401	114.01	Catawba	222.254	4
14000US37035011402	114.02	Catawba	222.254	4
14000US37035011601	116.01	Catawba	222.254	4
14000US37035011701	117.01	Catawba	222.254	4
14000US37035011801	118.01	Catawba	222.254	4
14000US37035011602	116.02	Catawba	218.858	4
14000US37035011702	117.02	Catawba	218.858	4
14000US37035011802	118.02	Catawba	218.858	4
14000US37107010100	101	Lenoir	218.744	4
14000US37167930900	9309	Stanly	217.752	4
14000US37179020100	201	Union	217.752	4
14000US37061090501	905.01	Duplin	216.021	4
14000US37051002700	27	Cumberland	215.664	4
14000US37051002800	28	Cumberland	215.664	4
14000US37163970302	9703.02	Sampson	215.664	4
14000US37163970400	9704	Sampson	215.664	4
14000US37109070100	701	Lincoln	215.462	4
14000US37109070201	702.01	Lincoln	215.462	4
14000US37109070202	702.02	Lincoln	215.462	4
14000US37109070300	703	Lincoln	215.462	4
14000US37109070700	707	Lincoln	215.462	4
14000US37109070800	708	Lincoln	215.462	4
14000US37109070901	709.01	Lincoln	215.462	4
14000US37109070902	709.02	Lincoln	215.462	4
14000US37109071101	711.01	Lincoln	215.462	4
14000US37023021203	212.03	Burke	212.355	4
14000US37023020100	201	Burke	212.306	4
14000US37023021000	210	Burke	212.306	4
14000US37027030800	308	Caldwell	212.306	4
14000US37027030900	309	Caldwell	212.306	4
14000US37027031401	314.01	Caldwell	212.306	4
14000US37027031402	314.02	Caldwell	212.306	4
14000US37045950101	9501.01	Cleveland	209.055	4
14000US37027031300	313	Caldwell	208.489	4
14000US37151030700	307	Randolph	206.153	4
14000US37003040600	406	Alexander	204.671	4
14000US37035010502	105.02	Catawba	203.252	4
14000US37109070400	704	Lincoln	201.794	4
14000US37109071001	710.01	Lincoln	201.794	4
14000US37109071002	710.02	Lincoln	201.794	4
14000US37037020103	201.03	Chatham	200.551	4
14000US37037020104	201.04	Chatham	200.551	4
14000US37037020105	201.05	Chatham	200.551	4
14000US37037020200	202	Chatham	200.551	4
14000US37037020300	203	Chatham	200.551	4
14000US37037020401	204.01	Chatham	200.551	4
14000US37037020402	204.02	Chatham	200.551	4
14000US37037020800	208	Chatham	200.551	4
14000US37003040700	407	Alexander	197.864	4
14000US37023021302	213.02	Burke	194.701	4
14000US37045950200	9502	Cleveland	193.402	4
14000US37109070600	706	Lincoln	193.402	4
14000US37183053108	531.08	Wake	192.784	4
14000US37035011504	115.04	Catawba	192.381	4
14000US37045950301	9503.01	Cleveland	191.643	4
14000US37109070500	705	Lincoln	191.643	4
14000US37085070200	702	Harnett	191.373	4
14000US37101041400	414	Johnston	191.373	4
14000US37087980100	9801	Haywood	190.806	4
14000US37071030203	302.03	Gaston	188.126	4
14000US37071030204	302.04	Gaston	188.126	4
14000US37071030205	302.05	Gaston	188.126	4
14000US37071030301	303.01	Gaston	188.126	4
14000US37071030302	303.02	Gaston	188.126	4
14000US37071030401	304.01	Gaston	188.126	4
14000US37071030402	304.02	Gaston	188.126	4
14000US37071030501	305.01	Gaston	188.126	4
14000US37071030601	306.01	Gaston	188.126	4
14000US37071030802	308.02	Gaston	188.126	4
14000US37071030901	309.01	Gaston	188.126	4
14000US37071030902	309.02	Gaston	188.126	4
14000US37071031001	310.01	Gaston	188.126	4
14000US37071031003	310.03	Gaston	188.126	4
14000US37071031004	310.04	Gaston	188.126	4
14000US37071031101	311.01	Gaston	188.126	4
14000US37071031202	312.02	Gaston	188.126	4
14000US37071031301	313.01	Gaston	188.126	4
14000US37071031302	313.02	Gaston	188.126	4
14000US37071031401	314.01	Gaston	188.126	4
14000US37071031402	314.02	Gaston	188.126	4
14000US37071031500	315	Gaston	188.126	4
14000US37071031701	317.01	Gaston	188.126	4
14000US37071031703	317.03	Gaston	188.126	4
14000US37071031704	317.04	Gaston	188.126	4
14000US37071031800	318	Gaston	188.126	4
14000US37071031900	319	Gaston	188.126	4
14000US37071032000	320	Gaston	188.126	4
14000US37071032100	321	Gaston	188.126	4
14000US37071032200	322	Gaston	188.126	4
14000US37071032301	323.01	Gaston	188.126	4
14000US37071032401	324.01	Gaston	188.126	4
14000US37071032505	325.05	Gaston	188.126	4
14000US37071032506	325.06	Gaston	188.126	4
14000US37071032507	325.07	Gaston	188.126	4
14000US37071032508	325.08	Gaston	188.126	4
14000US37071032600	326	Gaston	188.126	4
14000US37071032702	327.02	Gaston	188.126	4
14000US37071032703	327.03	Gaston	188.126	4
14000US37071032704	327.04	Gaston	188.126	4
14000US37071032800	328	Gaston	188.126	4
14000US37071032900	329	Gaston	188.126	4
14000US37071033100	331	Gaston	188.126	4
14000US37071033202	332.02	Gaston	188.126	4
14000US37071033203	332.03	Gaston	188.126	4
14000US37071033204	332.04	Gaston	188.126	4
14000US37071033303	333.03	Gaston	188.126	4
14000US37071033304	333.04	Gaston	188.126	4
14000US37071033305	333.05	Gaston	188.126	4
14000US37071033306	333.06	Gaston	188.126	4
14000US37071033307	333.07	Gaston	188.126	4
14000US37071033400	334	Gaston	188.126	4
14000US37071033500	335	Gaston	188.126	4
14000US37003040300	403	Alexander	187.089	4
14000US37003040400	404	Alexander	187.089	4
14000US37023020302	203.02	Burke	186.297	4
14000US37111970200	9702	McDowell	186.297	4
14000US37013930400	9304	Beaufort	184.37	4
14000US37013930501	9305.01	Beaufort	184.37	4
14000US37013930502	9305.02	Beaufort	184.37	4
14000US37013930600	9306	Beaufort	184.37	4
14000US37013930700	9307	Beaufort	184.37	4
14000US37027030100	301	Caldwell	184.25	4
14000US37027030200	302	Caldwell	184.25	4
14000US37027030300	303	Caldwell	184.25	4
14000US37027030400	304	Caldwell	184.25	4
14000US37027030500	305	Caldwell	184.25	4
14000US37027030600	306	Caldwell	184.25	4
14000US37027030700	307	Caldwell	184.25	4
14000US37027031202	312.02	Caldwell	184.25	4
14000US37027031403	314.03	Caldwell	184.25	4
14000US37003040500	405	Alexander	182.924	4
14000US37035010101	101.01	Catawba	182.924	4
14000US37111970901	9709.01	McDowell	181.664	4
14000US37109071102	711.02	Lincoln	180.944	4
14000US37119006213	62.13	Mecklenburg	180.944	4
14000US37035011501	115.01	Catawba	180.841	4
14000US37035011503	115.03	Catawba	180.841	4
14000US37097061101	611.01	Iredell	180.841	4
14000US37097061103	611.03	Iredell	180.841	4
14000US37097061204	612.04	Iredell	180.841	4
14000US37097061205	612.05	Iredell	180.841	4
14000US37097061402	614.02	Iredell	180.841	4
14000US37045950302	9503.02	Cleveland	179.734	4
14000US37045950500	9505	Cleveland	179.734	4
14000US37045950602	9506.02	Cleveland	179.734	4
14000US37071030502	305.02	Gaston	179.734	4
14000US37071030602	306.02	Gaston	179.734	4
14000US37071030700	307	Gaston	179.734	4
14000US37071030801	308.01	Gaston	179.734	4
14000US37071031600	316	Gaston	179.734	4
14000US37053110101	1101.01	Currituck	179.716	4
14000US37161960100	9601	Rutherford	179.083	4
14000US37097061401	614.01	Iredell	177.445	4
14000US37109071203	712.03	Lincoln	177.445	4
14000US37109071201	712.01	Lincoln	177.353	4
14000US37119006203	62.03	Mecklenburg	177.353	4
14000US37119006204	62.04	Mecklenburg	177.353	4
14000US37025040500	405	Cabarrus	174.219	4
14000US37025040600	406	Cabarrus	174.219	4
14000US37025040701	407.01	Cabarrus	174.219	4
14000US37025040702	407.02	Cabarrus	174.219	4
14000US37025040703	407.03	Cabarrus	174.219	4
14000US37025040800	408	Cabarrus	174.219	4
14000US37025040900	409	Cabarrus	174.219	4
14000US37025041000	410	Cabarrus	174.219	4
14000US37025041100	411	Cabarrus	174.219	4
14000US37025041501	415.01	Cabarrus	174.219	4
14000US37025041503	415.03	Cabarrus	174.219	4
14000US37025041901	419.01	Cabarrus	174.219	4
14000US37025041902	419.02	Cabarrus	174.219	4
14000US37025042000	420	Cabarrus	174.219	4
14000US37025042101	421.01	Cabarrus	174.219	4
14000US37025042102	421.02	Cabarrus	174.219	4
14000US37025042200	422	Cabarrus	174.219	4
14000US37025042300	423	Cabarrus	174.219	4
14000US37025042401	424.01	Cabarrus	174.219	4
14000US37025042402	424.02	Cabarrus	174.219	4
14000US37025042501	425.01	Cabarrus	174.219	4
14000US37025042502	425.02	Cabarrus	174.219	4
14000US37025042503	425.03	Cabarrus	174.219	4
14000US37025042504	425.04	Cabarrus	174.219	4
14000US37025042601	426.01	Cabarrus	174.219	4
14000US37025042604	426.04	Cabarrus	174.219	4
14000US37161960500	9605	Rutherford	172.398	4
14000US37161960600	9606	Rutherford	172.398	4
14000US37161960700	9607	Rutherford	172.398	4
14000US37161960800	9608	Rutherford	172.398	4
14000US37161960900	9609	Rutherford	172.398	4
14000US37161961000	9610	Rutherford	171.87	4
14000US37161961101	9611.01	Rutherford	171.87	4
14000US37161961102	9611.02	Rutherford	171.87	4
14000US37045950102	9501.02	Cleveland	171.341	4
14000US37045950400	9504	Cleveland	171.341	4
14000US37045950601	9506.01	Cleveland	171.341	4
14000US37045950700	9507	Cleveland	171.341	4
14000US37045950800	9508	Cleveland	171.341	4
14000US37045950900	9509	Cleveland	171.341	4
14000US37045951000	9510	Cleveland	171.341	4
14000US37045951100	9511	Cleveland	171.341	4
14000US37045951200	9512	Cleveland	171.341	4
14000US37045951300	9513	Cleveland	171.341	4
14000US37045951400	9514	Cleveland	171.341	4
14000US37045951501	9515.01	Cleveland	171.341	4
14000US37045951502	9515.02	Cleveland	171.341	4
14000US37045951503	9515.03	Cleveland	171.341	4
14000US37045951601	9516.01	Cleveland	171.341	4
14000US37045951602	9516.02	Cleveland	171.341	4
14000US37025041602	416.02	Cabarrus	170.857	4
14000US37025041701	417.01	Cabarrus	170.857	4
14000US37025041702	417.02	Cabarrus	170.857	4
14000US37031990200	9902	Carteret	170.759	4
14000US37055990200	9902	Dare	170.759	4
14000US37095990100	9901	Hyde	170.759	4
14000US37095990200	9902	Hyde	170.759	4
14000US37137990100	9901	Pamlico	170.759	4
14000US37057062001	620.01	Davidson	169.678	4
14000US37167930101	9301.01	Stanly	167.494	4
14000US37167930300	9303	Stanly	167.494	4
14000US37167930500	9305	Stanly	167.494	4
14000US37167930700	9307	Stanly	167.494	4
14000US37167930801	9308.01	Stanly	167.494	4
14000US37167931201	9312.01	Stanly	167.494	4
14000US37167931202	9312.02	Stanly	167.494	4
14000US37097061406	614.06	Iredell	164.711	4
14000US37109071202	712.02	Lincoln	164.711	4
14000US37071030101	301.01	Gaston	163.685	4
14000US37071030102	301.02	Gaston	163.685	4
14000US37071031102	311.02	Gaston	163.685	4
14000US37071031201	312.01	Gaston	163.685	4
14000US37071032302	323.02	Gaston	163.685	4
14000US37071032402	324.02	Gaston	163.685	4
14000US37071032502	325.02	Gaston	163.685	4
14000US37119005906	59.06	Mecklenburg	163.685	4
14000US37119005907	59.07	Mecklenburg	163.685	4
14000US37119006007	60.07	Mecklenburg	163.685	4
14000US37097060901	609.01	Iredell	163.259	4
14000US37149920101	9201.01	Polk	162.365	4
14000US37161960400	9604	Rutherford	162.365	4
14000US37161961200	9612	Rutherford	162.365	4
14000US37025041200	412	Cabarrus	161.365	4
14000US37159051001	510.01	Rowan	161.365	4
14000US37159051101	511.01	Rowan	161.365	4
14000US37159051400	514	Rowan	161.365	4
14000US37159051501	515.01	Rowan	161.365	4
14000US37159051502	515.02	Rowan	161.365	4
14000US37037020701	207.01	Chatham	160.813	4
14000US37063002019	20.19	Durham	160.509	4
14000US37063002020	20.2	Durham	160.509	4
14000US37151031000	310	Randolph	158.915	4
14000US37061090300	903	Duplin	158.595	4
14000US37061090400	904	Duplin	158.595	4
14000US37061090801	908.01	Duplin	158.595	4
14000US37069060301	603.01	Franklin	158.511	4
14000US37069060302	603.02	Franklin	158.511	4
14000US37167930802	9308.02	Stanly	157.868	4
14000US37129010100	101	New Hanover	157.492	4
14000US37129010200	102	New Hanover	157.492	4
14000US37129010300	103	New Hanover	157.492	4
14000US37129010400	104	New Hanover	157.492	4
14000US37129010501	105.01	New Hanover	157.492	4
14000US37129010502	105.02	New Hanover	157.492	4
14000US37129010600	106	New Hanover	157.492	4
14000US37129010700	107	New Hanover	157.492	4
14000US37129010800	108	New Hanover	157.492	4
14000US37129011000	110	New Hanover	157.492	4
14000US37129011100	111	New Hanover	157.492	4
14000US37129011200	112	New Hanover	157.492	4
14000US37129011300	113	New Hanover	157.492	4
14000US37129011400	114	New Hanover	157.492	4
14000US37129011603	116.03	New Hanover	157.492	4
14000US37129011605	116.05	New Hanover	157.492	4
14000US37129011606	116.06	New Hanover	157.492	4
14000US37129011607	116.07	New Hanover	157.492	4
14000US37129011701	117.01	New Hanover	157.492	4
14000US37129011703	117.03	New Hanover	157.492	4
14000US37129011705	117.05	New Hanover	157.492	4
14000US37129011800	118	New Hanover	157.492	4
14000US37129011902	119.02	New Hanover	157.492	4
14000US37129011903	119.03	New Hanover	157.492	4
14000US37129011904	119.04	New Hanover	157.492	4
14000US37129012001	120.01	New Hanover	157.492	4
14000US37129012004	120.04	New Hanover	157.492	4
14000US37129012006	120.06	New Hanover	157.492	4
14000US37129012007	120.07	New Hanover	157.492	4
14000US37129012008	120.08	New Hanover	157.492	4
14000US37129012009	120.09	New Hanover	157.492	4
14000US37129012010	120.1	New Hanover	157.492	4
14000US37129012101	121.01	New Hanover	157.492	4
14000US37129012103	121.03	New Hanover	157.492	4
14000US37129012104	121.04	New Hanover	157.492	4
14000US37129012105	121.05	New Hanover	157.492	4
14000US37129012201	122.01	New Hanover	157.492	4
14000US37129012202	122.02	New Hanover	157.492	4
14000US37129980100	9801	New Hanover	157.492	4
14000US37129990100	9901	New Hanover	157.492	4
14000US37187950200	9502	Washington	157.16	4
14000US37013930200	9302	Beaufort	156.93	4
14000US37025041301	413.01	Cabarrus	156.732	4
14000US37025041302	413.02	Cabarrus	156.732	4
14000US37025041303	413.03	Cabarrus	156.732	4
14000US37025041502	415.02	Cabarrus	156.732	4
14000US37025042602	426.02	Cabarrus	156.732	4
14000US37025042603	426.03	Cabarrus	156.732	4
14000US37119005611	56.11	Mecklenburg	156.732	4
14000US37119005614	56.14	Mecklenburg	156.732	4
14000US37119005615	56.15	Mecklenburg	156.732	4
14000US37119005618	56.18	Mecklenburg	156.732	4
14000US37119006302	63.02	Mecklenburg	156.732	4
14000US37119006304	63.04	Mecklenburg	156.732	4
14000US37119006404	64.04	Mecklenburg	156.732	4
14000US37075920100	9201	Graham	156.366	4
14000US37135010704	107.04	Orange	156.29	4
14000US37135012202	122.02	Orange	156.29	4
14000US37027031201	312.01	Caldwell	156.218	4
14000US37193961001	9610.01	Wilkes	156.218	4
14000US37069060100	601	Franklin	155.316	4
14000US37023020201	202.01	Burke	155.304	4
14000US37159051801	518.01	Rowan	154.053	4
14000US37025041601	416.01	Cabarrus	153.212	4
14000US37159050904	509.04	Rowan	152.575	4
14000US37149920103	9201.03	Polk	152.332	4
14000US37149920104	9201.04	Polk	152.332	4
14000US37149920301	9203.01	Polk	152.332	4
14000US37149920304	9203.04	Polk	152.332	4
14000US37161960200	9602	Rutherford	152.321	4
14000US37111970902	9709.02	McDowell	152.315	4
14000US37185950200	9502	Warren	152.12	4
14000US37185950300	9503	Warren	152.12	4
14000US37097061408	614.08	Iredell	150.35	4
14000US37179020204	202.04	Union	149.692	4
14000US37087920700	9207	Haywood	149.122	4
14000US37099940200	9402	Jackson	149.122	4
14000US37173940100	9401	Swain	149.122	4
14000US37159050201	502.01	Rowan	148.51	4
14000US37159050202	502.02	Rowan	148.51	4
14000US37159050300	503	Rowan	148.51	4
14000US37159050400	504	Rowan	148.51	4
14000US37159050500	505	Rowan	148.51	4
14000US37159050903	509.03	Rowan	148.51	4
14000US37159051002	510.02	Rowan	148.51	4
14000US37159051102	511.02	Rowan	148.51	4
14000US37159051201	512.01	Rowan	148.51	4
14000US37159051202	512.02	Rowan	148.51	4
14000US37159051204	512.04	Rowan	148.51	4
14000US37159051301	513.01	Rowan	148.51	4
14000US37159051303	513.03	Rowan	148.51	4
14000US37159051600	516	Rowan	148.51	4
14000US37159051700	517	Rowan	148.51	4
14000US37159051802	518.02	Rowan	148.51	4
14000US37159051901	519.01	Rowan	148.51	4
14000US37159052000	520	Rowan	148.51	4
14000US37063002027	20.27	Durham	147.364	4
14000US37001021803	218.03	Alamance	146.394	4
14000US37135012201	122.01	Orange	144.349	4
14000US37097060701	607.01	Iredell	143.969	4
14000US37097061301	613.01	Iredell	143.969	4
14000US37097061302	613.02	Iredell	143.969	4
14000US37097061303	613.03	Iredell	143.969	4
14000US37097061502	615.02	Iredell	143.969	4
14000US37101041202	412.02	Johnston	142.917	4
14000US37003040200	402	Alexander	142.201	4
14000US37193961002	9610.02	Wilkes	142.201	4
14000US37181960900	9609	Vance	141.33	4
14000US37185950400	9504	Warren	141.33	4
14000US37003040100	401	Alexander	141.277	4
14000US37111970800	9708	McDowell	140.857	4
14000US37027031100	311	Caldwell	140.782	4
14000US37149920200	9202	Polk	140.124	4
14000US37069060501	605.01	Franklin	139.793	4
14000US37069060502	605.02	Franklin	139.793	4
14000US37069060600	606	Franklin	139.793	4
14000US37183054301	543.01	Wake	139.793	4
14000US37173980200	9802	Swain	139.614	4
14000US37097060100	601	Iredell	139.428	4
14000US37097060200	602	Iredell	139.428	4
14000US37097060300	603	Iredell	139.428	4
14000US37097060400	604	Iredell	139.428	4
14000US37097060500	605	Iredell	139.428	4
14000US37097060601	606.01	Iredell	139.428	4
14000US37097060602	606.02	Iredell	139.428	4
14000US37097060603	606.03	Iredell	139.428	4
14000US37097060703	607.03	Iredell	139.428	4
14000US37097060902	609.02	Iredell	139.428	4
14000US37097061001	610.01	Iredell	139.428	4
14000US37097061002	610.02	Iredell	139.428	4
14000US37097061003	610.03	Iredell	139.428	4
14000US37097061102	611.02	Iredell	139.428	4
14000US37097061104	611.04	Iredell	139.428	4
14000US37097061201	612.01	Iredell	139.428	4
14000US37097061202	612.02	Iredell	139.428	4
14000US37097061203	612.03	Iredell	139.428	4
14000US37097061304	613.04	Iredell	139.428	4
14000US37097061403	614.03	Iredell	139.428	4
14000US37097061404	614.04	Iredell	139.428	4
14000US37097061405	614.05	Iredell	139.428	4
14000US37097061501	615.01	Iredell	139.428	4
14000US37097061503	615.03	Iredell	139.428	4
14000US37097061601	616.01	Iredell	139.428	4
14000US37097061602	616.02	Iredell	139.428	4
14000US37097061407	614.07	Iredell	139.336	4
14000US37119000100	1	Mecklenburg	139.244	4
14000US37119000300	3	Mecklenburg	139.244	4
14000US37119000400	4	Mecklenburg	139.244	4
14000US37119000500	5	Mecklenburg	139.244	4
14000US37119000600	6	Mecklenburg	139.244	4
14000US37119000700	7	Mecklenburg	139.244	4
14000US37119000800	8	Mecklenburg	139.244	4
14000US37119000900	9	Mecklenburg	139.244	4
14000US37119001000	10	Mecklenburg	139.244	4
14000US37119001100	11	Mecklenburg	139.244	4
14000US37119001200	12	Mecklenburg	139.244	4
14000US37119001300	13	Mecklenburg	139.244	4
14000US37119001400	14	Mecklenburg	139.244	4
14000US37119001504	15.04	Mecklenburg	139.244	4
14000US37119001505	15.05	Mecklenburg	139.244	4
14000US37119001507	15.07	Mecklenburg	139.244	4
14000US37119001508	15.08	Mecklenburg	139.244	4
14000US37119001509	15.09	Mecklenburg	139.244	4
14000US37119001510	15.1	Mecklenburg	139.244	4
14000US37119001603	16.03	Mecklenburg	139.244	4
14000US37119001605	16.05	Mecklenburg	139.244	4
14000US37119001606	16.06	Mecklenburg	139.244	4
14000US37119001607	16.07	Mecklenburg	139.244	4
14000US37119001608	16.08	Mecklenburg	139.244	4
14000US37119001609	16.09	Mecklenburg	139.244	4
14000US37119001701	17.01	Mecklenburg	139.244	4
14000US37119001702	17.02	Mecklenburg	139.244	4
14000US37119001801	18.01	Mecklenburg	139.244	4
14000US37119001802	18.02	Mecklenburg	139.244	4
14000US37119001910	19.1	Mecklenburg	139.244	4
14000US37119001911	19.11	Mecklenburg	139.244	4
14000US37119001912	19.12	Mecklenburg	139.244	4
14000US37119001914	19.14	Mecklenburg	139.244	4
14000US37119001915	19.15	Mecklenburg	139.244	4
14000US37119001916	19.16	Mecklenburg	139.244	4
14000US37119001917	19.17	Mecklenburg	139.244	4
14000US37119001918	19.18	Mecklenburg	139.244	4
14000US37119001919	19.19	Mecklenburg	139.244	4
14000US37119001920	19.2	Mecklenburg	139.244	3
14000US37119001921	19.21	Mecklenburg	139.244	3
14000US37119001922	19.22	Mecklenburg	139.244	3
14000US37119001923	19.23	Mecklenburg	139.244	3
14000US37119002002	20.02	Mecklenburg	139.244	3
14000US37119002003	20.03	Mecklenburg	139.244	3
14000US37119002004	20.04	Mecklenburg	139.244	3
14000US37119002100	21	Mecklenburg	139.244	3
14000US37119002200	22	Mecklenburg	139.244	3
14000US37119002300	23	Mecklenburg	139.244	3
14000US37119002400	24	Mecklenburg	139.244	3
14000US37119002500	25	Mecklenburg	139.244	3
14000US37119002600	26	Mecklenburg	139.244	3
14000US37119002701	27.01	Mecklenburg	139.244	3
14000US37119002702	27.02	Mecklenburg	139.244	3
14000US37119002800	28	Mecklenburg	139.244	3
14000US37119002903	29.03	Mecklenburg	139.244	3
14000US37119002904	29.04	Mecklenburg	139.244	3
14000US37119002905	29.05	Mecklenburg	139.244	3
14000US37119002906	29.06	Mecklenburg	139.244	3
14000US37119003006	30.06	Mecklenburg	139.244	3
14000US37119003007	30.07	Mecklenburg	139.244	3
14000US37119003008	30.08	Mecklenburg	139.244	3
14000US37119003011	30.11	Mecklenburg	139.244	3
14000US37119003012	30.12	Mecklenburg	139.244	3
14000US37119003013	30.13	Mecklenburg	139.244	3
14000US37119003015	30.15	Mecklenburg	139.244	3
14000US37119003016	30.16	Mecklenburg	139.244	3
14000US37119003017	30.17	Mecklenburg	139.244	3
14000US37119003018	30.18	Mecklenburg	139.244	3
14000US37119003102	31.02	Mecklenburg	139.244	3
14000US37119003103	31.03	Mecklenburg	139.244	3
14000US37119003105	31.05	Mecklenburg	139.244	3
14000US37119003106	31.06	Mecklenburg	139.244	3
14000US37119003108	31.08	Mecklenburg	139.244	3
14000US37119003109	31.09	Mecklenburg	139.244	3
14000US37119003201	32.01	Mecklenburg	139.244	3
14000US37119003203	32.03	Mecklenburg	139.244	3
14000US37119003204	32.04	Mecklenburg	139.244	3
14000US37119003300	33	Mecklenburg	139.244	3
14000US37119003400	34	Mecklenburg	139.244	3
14000US37119003500	35	Mecklenburg	139.244	3
14000US37119003600	36	Mecklenburg	139.244	3
14000US37119003700	37	Mecklenburg	139.244	3
14000US37119003802	38.02	Mecklenburg	139.244	3
14000US37119003805	38.05	Mecklenburg	139.244	3
14000US37119003806	38.06	Mecklenburg	139.244	3
14000US37119003807	38.07	Mecklenburg	139.244	3
14000US37119003808	38.08	Mecklenburg	139.244	3
14000US37119003902	39.02	Mecklenburg	139.244	3
14000US37119003903	39.03	Mecklenburg	139.244	3
14000US37119004000	40	Mecklenburg	139.244	3
14000US37119004100	41	Mecklenburg	139.244	3
14000US37119004200	42	Mecklenburg	139.244	3
14000US37119004302	43.02	Mecklenburg	139.244	3
14000US37119004303	43.03	Mecklenburg	139.244	3
14000US37119004304	43.04	Mecklenburg	139.244	3
14000US37119004305	43.05	Mecklenburg	139.244	3
14000US37119004400	44	Mecklenburg	139.244	3
14000US37119004500	45	Mecklenburg	139.244	3
14000US37119004600	46	Mecklenburg	139.244	3
14000US37119004700	47	Mecklenburg	139.244	3
14000US37119004800	48	Mecklenburg	139.244	3
14000US37119004900	49	Mecklenburg	139.244	3
14000US37119005000	50	Mecklenburg	139.244	3
14000US37119005100	51	Mecklenburg	139.244	3
14000US37119005200	52	Mecklenburg	139.244	3
14000US37119005301	53.01	Mecklenburg	139.244	3
14000US37119005305	53.05	Mecklenburg	139.244	3
14000US37119005306	53.06	Mecklenburg	139.244	3
14000US37119005307	53.07	Mecklenburg	139.244	3
14000US37119005308	53.08	Mecklenburg	139.244	3
14000US37119005401	54.01	Mecklenburg	139.244	3
14000US37119005403	54.03	Mecklenburg	139.244	3
14000US37119005404	54.04	Mecklenburg	139.244	3
14000US37119005508	55.08	Mecklenburg	139.244	3
14000US37119005509	55.09	Mecklenburg	139.244	3
14000US37119005510	55.1	Mecklenburg	139.244	3
14000US37119005511	55.11	Mecklenburg	139.244	3
14000US37119005512	55.12	Mecklenburg	139.244	3
14000US37119005513	55.13	Mecklenburg	139.244	3
14000US37119005514	55.14	Mecklenburg	139.244	3
14000US37119005515	55.15	Mecklenburg	139.244	3
14000US37119005516	55.16	Mecklenburg	139.244	3
14000US37119005517	55.17	Mecklenburg	139.244	3
14000US37119005518	55.18	Mecklenburg	139.244	3
14000US37119005519	55.19	Mecklenburg	139.244	3
14000US37119005520	55.2	Mecklenburg	139.244	3
14000US37119005521	55.21	Mecklenburg	139.244	3
14000US37119005522	55.22	Mecklenburg	139.244	3
14000US37119005523	55.23	Mecklenburg	139.244	3
14000US37119005524	55.24	Mecklenburg	139.244	3
14000US37119005604	56.04	Mecklenburg	139.244	3
14000US37119005605	56.05	Mecklenburg	139.244	3
14000US37119005609	56.09	Mecklenburg	139.244	3
14000US37119005610	56.1	Mecklenburg	139.244	3
14000US37119005612	56.12	Mecklenburg	139.244	3
14000US37119005613	56.13	Mecklenburg	139.244	3
14000US37119005616	56.16	Mecklenburg	139.244	3
14000US37119005617	56.17	Mecklenburg	139.244	3
14000US37119005619	56.19	Mecklenburg	139.244	3
14000US37119005620	56.2	Mecklenburg	139.244	3
14000US37119005621	56.21	Mecklenburg	139.244	3
14000US37119005706	57.06	Mecklenburg	139.244	3
14000US37119005709	57.09	Mecklenburg	139.244	3
14000US37119005710	57.1	Mecklenburg	139.244	3
14000US37119005711	57.11	Mecklenburg	139.244	3
14000US37119005716	57.16	Mecklenburg	139.244	3
14000US37119005717	57.17	Mecklenburg	139.244	3
14000US37119005811	58.11	Mecklenburg	139.244	3
14000US37119005812	58.12	Mecklenburg	139.244	3
14000US37119005815	58.15	Mecklenburg	139.244	3
14000US37119005816	58.16	Mecklenburg	139.244	3
14000US37119005817	58.17	Mecklenburg	139.244	3
14000US37119005824	58.24	Mecklenburg	139.244	3
14000US37119005825	58.25	Mecklenburg	139.244	3
14000US37119005826	58.26	Mecklenburg	139.244	3
14000US37119005827	58.27	Mecklenburg	139.244	3
14000US37119005828	58.28	Mecklenburg	139.244	3
14000US37119005829	58.29	Mecklenburg	139.244	3
14000US37119005830	58.3	Mecklenburg	139.244	3
14000US37119005831	58.31	Mecklenburg	139.244	3
14000US37119005832	58.32	Mecklenburg	139.244	3
14000US37119005833	58.33	Mecklenburg	139.244	3
14000US37119005834	58.34	Mecklenburg	139.244	3
14000US37119005836	58.36	Mecklenburg	139.244	3
14000US37119005837	58.37	Mecklenburg	139.244	3
14000US37119005839	58.39	Mecklenburg	139.244	3
14000US37119005840	58.4	Mecklenburg	139.244	3
14000US37119005841	58.41	Mecklenburg	139.244	3
14000US37119005842	58.42	Mecklenburg	139.244	3
14000US37119005843	58.43	Mecklenburg	139.244	3
14000US37119005845	58.45	Mecklenburg	139.244	3
14000US37119005847	58.47	Mecklenburg	139.244	3
14000US37119005848	58.48	Mecklenburg	139.244	3
14000US37119005908	59.08	Mecklenburg	139.244	3
14000US37119005909	59.09	Mecklenburg	139.244	3
14000US37119005910	59.1	Mecklenburg	139.244	3
14000US37119005911	59.11	Mecklenburg	139.244	3
14000US37119005912	59.12	Mecklenburg	139.244	3
14000US37119005913	59.13	Mecklenburg	139.244	3
14000US37119005914	59.14	Mecklenburg	139.244	3
14000US37119005915	59.15	Mecklenburg	139.244	3
14000US37119005916	59.16	Mecklenburg	139.244	3
14000US37119005917	59.17	Mecklenburg	139.244	3
14000US37119005918	59.18	Mecklenburg	139.244	3
14000US37119006005	60.05	Mecklenburg	139.244	3
14000US37119006006	60.06	Mecklenburg	139.244	3
14000US37119006008	60.08	Mecklenburg	139.244	3
14000US37119006009	60.09	Mecklenburg	139.244	3
14000US37119006010	60.1	Mecklenburg	139.244	3
14000US37119006103	61.03	Mecklenburg	139.244	3
14000US37119006104	61.04	Mecklenburg	139.244	3
14000US37119006105	61.05	Mecklenburg	139.244	3
14000US37119006106	61.06	Mecklenburg	139.244	3
14000US37119006107	61.07	Mecklenburg	139.244	3
14000US37119006108	61.08	Mecklenburg	139.244	3
14000US37119006109	61.09	Mecklenburg	139.244	3
14000US37119006208	62.08	Mecklenburg	139.244	3
14000US37119006209	62.09	Mecklenburg	139.244	3
14000US37119006210	62.1	Mecklenburg	139.244	3
14000US37119006211	62.11	Mecklenburg	139.244	3
14000US37119006212	62.12	Mecklenburg	139.244	3
14000US37119006214	62.14	Mecklenburg	139.244	3
14000US37119006215	62.15	Mecklenburg	139.244	3
14000US37119006303	63.03	Mecklenburg	139.244	3
14000US37119006403	64.03	Mecklenburg	139.244	3
14000US37119006405	64.05	Mecklenburg	139.244	3
14000US37119006406	64.06	Mecklenburg	139.244	3
14000US37119006407	64.07	Mecklenburg	139.244	3
14000US37119980100	9801	Mecklenburg	139.244	3
14000US37119980200	9802	Mecklenburg	139.244	3
14000US37119980300	9803	Mecklenburg	139.244	3
14000US37061090200	902	Duplin	137.718	3
14000US37117970100	9701	Martin	136.98	3
14000US37151031200	312	Randolph	136.689	3
14000US37199960300	9603	Yancey	136.616	3
14000US37069060401	604.01	Franklin	135.935	3
14000US37069060402	604.02	Franklin	135.935	3
14000US37119005712	57.12	Mecklenburg	135.567	3
14000US37119005713	57.13	Mecklenburg	135.567	3
14000US37119005714	57.14	Mecklenburg	135.567	3
14000US37119005715	57.15	Mecklenburg	135.567	3
14000US37119005823	58.23	Mecklenburg	135.567	3
14000US37119005835	58.35	Mecklenburg	135.567	3
14000US37119005838	58.38	Mecklenburg	135.567	3
14000US37119005844	58.44	Mecklenburg	135.567	3
14000US37119005846	58.46	Mecklenburg	135.567	3
14000US37179021007	210.07	Union	135.567	3
14000US37011930200	9302	Avery	135.441	3
14000US37021003102	31.02	Buncombe	135.154	3
14000US37111970700	9707	McDowell	135.154	3
14000US37001021902	219.02	Alamance	134.939	3
14000US37037020106	201.06	Chatham	134.939	3
14000US37135011203	112.03	Orange	134.939	3
14000US37089930100	9301	Henderson	134.578	3
14000US37161960300	9603	Rutherford	134.578	3
14000US37057061804	618.04	Davidson	134.294	3
14000US37159050700	507	Rowan	134.294	3
14000US37159050800	508	Rowan	134.294	3
14000US37159050901	509.01	Rowan	134.294	3
14000US37097060702	607.02	Iredell	134.179	3
14000US37077970602	9706.02	Granville	134.143	3
14000US37099950500	9505	Jackson	134.054	3
14000US37113970100	9701	Macon	134.054	3
14000US37173960302	9603.02	Swain	134.054	3
14000US37111970100	9701	McDowell	133.523	3
14000US37069060200	602	Franklin	132.969	3
14000US37181960100	9601	Vance	132.739	3
14000US37111970300	9703	McDowell	132.231	3
14000US37111970400	9704	McDowell	132.231	3
14000US37111970500	9705	McDowell	132.231	3
14000US37111970600	9706	McDowell	132.231	3
14000US37179020202	202.02	Union	131.89	3
14000US37179020203	202.03	Union	131.89	3
14000US37179020305	203.05	Union	131.89	3
14000US37179020306	203.06	Union	131.89	3
14000US37179020307	203.07	Union	131.89	3
14000US37179020308	203.08	Union	131.89	3
14000US37179020309	203.09	Union	131.89	3
14000US37179020310	203.1	Union	131.89	3
14000US37179020311	203.11	Union	131.89	3
14000US37179020312	203.12	Union	131.89	3
14000US37179020313	203.13	Union	131.89	3
14000US37179020314	203.14	Union	131.89	3
14000US37179020315	203.15	Union	131.89	3
14000US37179020316	203.16	Union	131.89	3
14000US37179020317	203.17	Union	131.89	3
14000US37179020401	204.01	Union	131.89	3
14000US37179020403	204.03	Union	131.89	3
14000US37179020404	204.04	Union	131.89	3
14000US37179020501	205.01	Union	131.89	3
14000US37179020502	205.02	Union	131.89	3
14000US37179020601	206.01	Union	131.89	3
14000US37179020602	206.02	Union	131.89	3
14000US37179020701	207.01	Union	131.89	3
14000US37179020702	207.02	Union	131.89	3
14000US37179020902	209.02	Union	131.89	3
14000US37179021004	210.04	Union	131.89	3
14000US37179021005	210.05	Union	131.89	3
14000US37179021006	210.06	Union	131.89	3
14000US37179021008	210.08	Union	131.89	3
14000US37179021009	210.09	Union	131.89	3
14000US37179021010	210.1	Union	131.89	3
14000US37179021011	210.11	Union	131.89	3
14000US37179021012	210.12	Union	131.89	3
14000US37179021013	210.13	Union	131.89	3
14000US37179021014	210.14	Union	131.89	3
14000US37179021015	210.15	Union	131.89	3
14000US37077970601	9706.01	Granville	131.571	3
14000US37181961000	9610	Vance	131.571	3
14000US37059080100	801	Davie	131.554	3
14000US37159051902	519.02	Rowan	131.554	3
14000US37181960200	9602	Vance	129.44	3
14000US37021003205	32.05	Buncombe	128.661	3
14000US37011930400	9304	Avery	128.081	3
14000US37057061702	617.02	Davidson	127.729	3
14000US37059080700	807	Davie	127.729	3
14000US37159051302	513.02	Rowan	127.729	3
14000US37097060801	608.01	Iredell	127.013	3
14000US37097060802	608.02	Iredell	127.013	3
14000US37173960301	9603.01	Swain	124.546	3
14000US37089930200	9302	Henderson	123.987	3
14000US37149920303	9203.03	Polk	123.987	3
14000US37069060700	607	Franklin	123.393	3
14000US37069060801	608.01	Franklin	123.393	3
14000US37193961200	9612	Wilkes	122.894	3
14000US37077970102	9701.02	Granville	122.842	3
14000US37077970300	9703	Granville	122.842	3
14000US37077970400	9704	Granville	122.842	3
14000US37077970701	9707.01	Granville	122.842	3
14000US37077970702	9707.02	Granville	122.842	3
14000US37077970704	9707.04	Granville	122.842	3
14000US37069060802	608.02	Franklin	122.62	3
14000US37013930300	9303	Beaufort	122.419	3
14000US37147000900	9	Pitt	122.419	3
14000US37147001100	11	Pitt	122.419	3
14000US37063001801	18.01	Durham	121.655	3
14000US37063002100	21	Durham	121.655	3
14000US37077970703	9707.03	Granville	121.655	3
14000US37067000100	1	Forsyth	121.651	3
14000US37067000200	2	Forsyth	121.651	3
14000US37067000301	3.01	Forsyth	121.651	3
14000US37067000302	3.02	Forsyth	121.651	3
14000US37067000400	4	Forsyth	121.651	3
14000US37067000500	5	Forsyth	121.651	3
14000US37067000600	6	Forsyth	121.651	3
14000US37067000700	7	Forsyth	121.651	3
14000US37067000801	8.01	Forsyth	121.651	3
14000US37067000802	8.02	Forsyth	121.651	3
14000US37067000900	9	Forsyth	121.651	3
14000US37067001000	10	Forsyth	121.651	3
14000US37067001100	11	Forsyth	121.651	3
14000US37067001200	12	Forsyth	121.651	3
14000US37067001300	13	Forsyth	121.651	3
14000US37067001400	14	Forsyth	121.651	3
14000US37067001500	15	Forsyth	121.651	3
14000US37067001601	16.01	Forsyth	121.651	3
14000US37067001602	16.02	Forsyth	121.651	3
14000US37067001700	17	Forsyth	121.651	3
14000US37067001800	18	Forsyth	121.651	3
14000US37067001901	19.01	Forsyth	121.651	3
14000US37067001902	19.02	Forsyth	121.651	3
14000US37067002001	20.01	Forsyth	121.651	3
14000US37067002002	20.02	Forsyth	121.651	3
14000US37067002100	21	Forsyth	121.651	3
14000US37067002200	22	Forsyth	121.651	3
14000US37067002501	25.01	Forsyth	121.651	3
14000US37067002502	25.02	Forsyth	121.651	3
14000US37067002601	26.01	Forsyth	121.651	3
14000US37067002603	26.03	Forsyth	121.651	3
14000US37067002604	26.04	Forsyth	121.651	3
14000US37067002701	27.01	Forsyth	121.651	3
14000US37067002702	27.02	Forsyth	121.651	3
14000US37067002703	27.03	Forsyth	121.651	3
14000US37067002804	28.04	Forsyth	121.651	3
14000US37067002806	28.06	Forsyth	121.651	3
14000US37067002807	28.07	Forsyth	121.651	3
14000US37067002808	28.08	Forsyth	121.651	3
14000US37067002809	28.09	Forsyth	121.651	3
14000US37067002901	29.01	Forsyth	121.651	3
14000US37067002903	29.03	Forsyth	121.651	3
14000US37067002904	29.04	Forsyth	121.651	3
14000US37067003002	30.02	Forsyth	121.651	3
14000US37067003003	30.03	Forsyth	121.651	3
14000US37067003004	30.04	Forsyth	121.651	3
14000US37067003105	31.05	Forsyth	121.651	3
14000US37067003107	31.07	Forsyth	121.651	3
14000US37067003201	32.01	Forsyth	121.651	3
14000US37067003307	33.07	Forsyth	121.651	3
14000US37067003308	33.08	Forsyth	121.651	3
14000US37067003309	33.09	Forsyth	121.651	3
14000US37067003310	33.1	Forsyth	121.651	3
14000US37067003311	33.11	Forsyth	121.651	3
14000US37067003312	33.12	Forsyth	121.651	3
14000US37067003403	34.03	Forsyth	121.651	3
14000US37067003404	34.04	Forsyth	121.651	3
14000US37067003701	37.01	Forsyth	121.651	3
14000US37067003702	37.02	Forsyth	121.651	3
14000US37067003804	38.04	Forsyth	121.651	3
14000US37067003805	38.05	Forsyth	121.651	3
14000US37067003806	38.06	Forsyth	121.651	3
14000US37067003903	39.03	Forsyth	121.651	3
14000US37067003904	39.04	Forsyth	121.651	3
14000US37067003905	39.05	Forsyth	121.651	3
14000US37067003906	39.06	Forsyth	121.651	3
14000US37067003908	39.08	Forsyth	121.651	3
14000US37067003909	39.09	Forsyth	121.651	3
14000US37067004009	40.09	Forsyth	121.651	3
14000US37067004010	40.1	Forsyth	121.651	3
14000US37067004011	40.11	Forsyth	121.651	3
14000US37067004012	40.12	Forsyth	121.651	3
14000US37067004014	40.14	Forsyth	121.651	3
14000US37067004103	41.03	Forsyth	121.651	3
14000US37067004104	41.04	Forsyth	121.651	3
14000US37077970603	9706.03	Granville	121.461	3
14000US37015960400	9604	Bertie	121.183	3
14000US37183050100	501	Wake	121.075	3
14000US37183050300	503	Wake	121.075	3
14000US37183050400	504	Wake	121.075	3
14000US37183050500	505	Wake	121.075	3
14000US37183050600	506	Wake	121.075	3
14000US37183050700	507	Wake	121.075	3
14000US37183050800	508	Wake	121.075	3
14000US37183050900	509	Wake	121.075	3
14000US37183051000	510	Wake	121.075	3
14000US37183051101	511.01	Wake	121.075	3
14000US37183051102	511.02	Wake	121.075	3
14000US37183051200	512	Wake	121.075	3
14000US37183051400	514	Wake	121.075	3
14000US37183051501	515.01	Wake	121.075	3
14000US37183051502	515.02	Wake	121.075	3
14000US37183051600	516	Wake	121.075	3
14000US37183051700	517	Wake	121.075	3
14000US37183051800	518	Wake	121.075	3
14000US37183051900	519	Wake	121.075	3
14000US37183052001	520.01	Wake	121.075	3
14000US37183052002	520.02	Wake	121.075	3
14000US37183052101	521.01	Wake	121.075	3
14000US37183052102	521.02	Wake	121.075	3
14000US37183052301	523.01	Wake	121.075	3
14000US37183052302	523.02	Wake	121.075	3
14000US37183052401	524.01	Wake	121.075	3
14000US37183052404	524.04	Wake	121.075	3
14000US37183052406	524.06	Wake	121.075	3
14000US37183052407	524.07	Wake	121.075	3
14000US37183052408	524.08	Wake	121.075	3
14000US37183052409	524.09	Wake	121.075	3
14000US37183052503	525.03	Wake	121.075	3
14000US37183052504	525.04	Wake	121.075	3
14000US37183052505	525.05	Wake	121.075	3
14000US37183052506	525.06	Wake	121.075	3
14000US37183052507	525.07	Wake	121.075	3
14000US37183052601	526.01	Wake	121.075	3
14000US37183052602	526.02	Wake	121.075	3
14000US37183052603	526.03	Wake	121.075	3
14000US37183052701	527.01	Wake	121.075	3
14000US37183052704	527.04	Wake	121.075	3
14000US37183052705	527.05	Wake	121.075	3
14000US37183052706	527.06	Wake	121.075	3
14000US37183052707	527.07	Wake	121.075	3
14000US37183052801	528.01	Wake	121.075	3
14000US37183052802	528.02	Wake	121.075	3
14000US37183052803	528.03	Wake	121.075	3
14000US37183052806	528.06	Wake	121.075	3
14000US37183052903	529.03	Wake	121.075	3
14000US37183052904	529.04	Wake	121.075	3
14000US37183053003	530.03	Wake	121.075	3
14000US37183053004	530.04	Wake	121.075	3
14000US37183053005	530.05	Wake	121.075	3
14000US37183053006	530.06	Wake	121.075	3
14000US37183053007	530.07	Wake	121.075	3
14000US37183053008	530.08	Wake	121.075	3
14000US37183053009	530.09	Wake	121.075	3
14000US37183053105	531.05	Wake	121.075	3
14000US37183053106	531.06	Wake	121.075	3
14000US37183053109	531.09	Wake	121.075	3
14000US37183053110	531.1	Wake	121.075	3
14000US37183053111	531.11	Wake	121.075	3
14000US37183053201	532.01	Wake	121.075	3
14000US37183053202	532.02	Wake	121.075	3
14000US37183053203	532.03	Wake	121.075	3
14000US37183053204	532.04	Wake	121.075	3
14000US37183053205	532.05	Wake	121.075	3
14000US37183053206	532.06	Wake	121.075	3
14000US37183053405	534.05	Wake	121.075	3
14000US37183053408	534.08	Wake	121.075	3
14000US37183053409	534.09	Wake	121.075	3
14000US37183053410	534.1	Wake	121.075	3
14000US37183053411	534.11	Wake	121.075	3
14000US37183053412	534.12	Wake	121.075	3
14000US37183053413	534.13	Wake	121.075	3
14000US37183053414	534.14	Wake	121.075	3
14000US37183053415	534.15	Wake	121.075	3
14000US37183053416	534.16	Wake	121.075	3
14000US37183053417	534.17	Wake	121.075	3
14000US37183053418	534.18	Wake	121.075	3
14000US37183053419	534.19	Wake	121.075	3
14000US37183053420	534.2	Wake	121.075	3
14000US37183053421	534.21	Wake	121.075	2
14000US37183053422	534.22	Wake	121.075	2
14000US37183053423	534.23	Wake	121.075	2
14000US37183053424	534.24	Wake	121.075	2
14000US37183053425	534.25	Wake	121.075	2
14000US37183053505	535.05	Wake	121.075	2
14000US37183053506	535.06	Wake	121.075	2
14000US37183053507	535.07	Wake	121.075	2
14000US37183053509	535.09	Wake	121.075	2
14000US37183053512	535.12	Wake	121.075	2
14000US37183053513	535.13	Wake	121.075	2
14000US37183053516	535.16	Wake	121.075	2
14000US37183053517	535.17	Wake	121.075	2
14000US37183053518	535.18	Wake	121.075	2
14000US37183053519	535.19	Wake	121.075	2
14000US37183053520	535.2	Wake	121.075	2
14000US37183053521	535.21	Wake	121.075	2
14000US37183053522	535.22	Wake	121.075	2
14000US37183053523	535.23	Wake	121.075	2
14000US37183053524	535.24	Wake	121.075	2
14000US37183053525	535.25	Wake	121.075	2
14000US37183053601	536.01	Wake	121.075	2
14000US37183053602	536.02	Wake	121.075	2
14000US37183053603	536.03	Wake	121.075	2
14000US37183053604	536.04	Wake	121.075	2
14000US37183053605	536.05	Wake	121.075	2
14000US37183053606	536.06	Wake	121.075	2
14000US37183053607	536.07	Wake	121.075	2
14000US37183053608	536.08	Wake	121.075	2
14000US37183053609	536.09	Wake	121.075	2
14000US37183053610	536.1	Wake	121.075	2
14000US37183053707	537.07	Wake	121.075	2
14000US37183053709	537.09	Wake	121.075	2
14000US37183053711	537.11	Wake	121.075	2
14000US37183053712	537.12	Wake	121.075	2
14000US37183053713	537.13	Wake	121.075	2
14000US37183053714	537.14	Wake	121.075	2
14000US37183053715	537.15	Wake	121.075	2
14000US37183053716	537.16	Wake	121.075	2
14000US37183053717	537.17	Wake	121.075	2
14000US37183053718	537.18	Wake	121.075	2
14000US37183053719	537.19	Wake	121.075	2
14000US37183053720	537.2	Wake	121.075	2
14000US37183053721	537.21	Wake	121.075	2
14000US37183053722	537.22	Wake	121.075	2
14000US37183053723	537.23	Wake	121.075	2
14000US37183053724	537.24	Wake	121.075	2
14000US37183053725	537.25	Wake	121.075	2
14000US37183053726	537.26	Wake	121.075	2
14000US37183053803	538.03	Wake	121.075	2
14000US37183053805	538.05	Wake	121.075	2
14000US37183053806	538.06	Wake	121.075	2
14000US37183053807	538.07	Wake	121.075	2
14000US37183053808	538.08	Wake	121.075	2
14000US37183054001	540.01	Wake	121.075	2
14000US37183054004	540.04	Wake	121.075	2
14000US37183054006	540.06	Wake	121.075	2
14000US37183054007	540.07	Wake	121.075	2
14000US37183054008	540.08	Wake	121.075	2
14000US37183054011	540.11	Wake	121.075	2
14000US37183054012	540.12	Wake	121.075	2
14000US37183054013	540.13	Wake	121.075	2
14000US37183054014	540.14	Wake	121.075	2
14000US37183054015	540.15	Wake	121.075	2
14000US37183054016	540.16	Wake	121.075	2
14000US37183054017	540.17	Wake	121.075	2
14000US37183054018	540.18	Wake	121.075	2
14000US37183054104	541.04	Wake	121.075	2
14000US37183054105	541.05	Wake	121.075	2
14000US37183054106	541.06	Wake	121.075	2
14000US37183054108	541.08	Wake	121.075	2
14000US37183054110	541.1	Wake	121.075	2
14000US37183054111	541.11	Wake	121.075	2
14000US37183054112	541.12	Wake	121.075	2
14000US37183054113	541.13	Wake	121.075	2
14000US37183054114	541.14	Wake	121.075	2
14000US37183054115	541.15	Wake	121.075	2
14000US37183054203	542.03	Wake	121.075	2
14000US37183054204	542.04	Wake	121.075	2
14000US37183054205	542.05	Wake	121.075	2
14000US37183054206	542.06	Wake	121.075	2
14000US37183054207	542.07	Wake	121.075	2
14000US37183054208	542.08	Wake	121.075	2
14000US37183054209	542.09	Wake	121.075	2
14000US37183054210	542.1	Wake	121.075	2
14000US37183054211	542.11	Wake	121.075	2
14000US37183054403	544.03	Wake	121.075	2
14000US37183054404	544.04	Wake	121.075	2
14000US37183054500	545	Wake	121.075	2
14000US37183980100	9801	Wake	121.075	2
14000US37183980200	9802	Wake	121.075	2
14000US37121950400	9504	Mitchell	120.96	2
14000US37057060203	602.03	Davidson	120.865	2
14000US37067003402	34.02	Forsyth	120.865	2
14000US37067003500	35	Forsyth	120.865	2
14000US37067003600	36	Forsyth	120.865	2
14000US37067003703	37.03	Forsyth	120.865	2
14000US37067003803	38.03	Forsyth	120.865	2
14000US37063001806	18.06	Durham	120.771	2
14000US37063001809	18.09	Durham	120.771	2
14000US37063001900	19	Durham	120.771	2
14000US37063002028	20.28	Durham	120.771	2
14000US37063980100	9801	Durham	120.771	2
14000US37183053804	538.04	Wake	120.771	2
14000US37183053900	539	Wake	120.771	2
14000US37063000101	1.01	Durham	120.467	2
14000US37063000102	1.02	Durham	120.467	2
14000US37063000200	2	Durham	120.467	2
14000US37063000301	3.01	Durham	120.467	2
14000US37063000302	3.02	Durham	120.467	2
14000US37063000401	4.01	Durham	120.467	2
14000US37063000402	4.02	Durham	120.467	2
14000US37063000500	5	Durham	120.467	2
14000US37063000600	6	Durham	120.467	2
14000US37063000700	7	Durham	120.467	2
14000US37063000900	9	Durham	120.467	2
14000US37063001001	10.01	Durham	120.467	2
14000US37063001002	10.02	Durham	120.467	2
14000US37063001100	11	Durham	120.467	2
14000US37063001301	13.01	Durham	120.467	2
14000US37063001303	13.03	Durham	120.467	2
14000US37063001304	13.04	Durham	120.467	2
14000US37063001400	14	Durham	120.467	2
14000US37063001501	15.01	Durham	120.467	2
14000US37063001502	15.02	Durham	120.467	2
14000US37063001503	15.03	Durham	120.467	2
14000US37063001601	16.01	Durham	120.467	2
14000US37063001603	16.03	Durham	120.467	2
14000US37063001604	16.04	Durham	120.467	2
14000US37063001705	17.05	Durham	120.467	2
14000US37063001706	17.06	Durham	120.467	2
14000US37063001707	17.07	Durham	120.467	2
14000US37063001708	17.08	Durham	120.467	2
14000US37063001709	17.09	Durham	120.467	2
14000US37063001710	17.1	Durham	120.467	2
14000US37063001711	17.11	Durham	120.467	2
14000US37063001802	18.02	Durham	120.467	2
14000US37063001807	18.07	Durham	120.467	2
14000US37063001808	18.08	Durham	120.467	2
14000US37063002007	20.07	Durham	120.467	2
14000US37063002008	20.08	Durham	120.467	2
14000US37063002009	20.09	Durham	120.467	2
14000US37063002013	20.13	Durham	120.467	2
14000US37063002015	20.15	Durham	120.467	2
14000US37063002016	20.16	Durham	120.467	2
14000US37063002017	20.17	Durham	120.467	2
14000US37063002018	20.18	Durham	120.467	2
14000US37063002021	20.21	Durham	120.467	2
14000US37063002022	20.22	Durham	120.467	2
14000US37063002023	20.23	Durham	120.467	2
14000US37063002024	20.24	Durham	120.467	2
14000US37063002025	20.25	Durham	120.467	2
14000US37063002026	20.26	Durham	120.467	2
14000US37063002200	22	Durham	120.467	2
14000US37063002300	23	Durham	120.467	2
14000US37199960101	9601.01	Yancey	120.205	2
14000US37057060102	601.02	Davidson	120.078	2
14000US37057060201	602.01	Davidson	120.078	2
14000US37057060202	602.02	Davidson	120.078	2
14000US37057060301	603.01	Davidson	120.078	2
14000US37057060302	603.02	Davidson	120.078	2
14000US37057060304	603.04	Davidson	120.078	2
14000US37057060400	604	Davidson	120.078	2
14000US37057060500	605	Davidson	120.078	2
14000US37057060601	606.01	Davidson	120.078	2
14000US37057060700	607	Davidson	120.078	2
14000US37057060800	608	Davidson	120.078	2
14000US37057060900	609	Davidson	120.078	2
14000US37057061201	612.01	Davidson	120.078	2
14000US37057061202	612.02	Davidson	120.078	2
14000US37057061300	613	Davidson	120.078	2
14000US37057061400	614	Davidson	120.078	2
14000US37057061500	615	Davidson	120.078	2
14000US37057061600	616	Davidson	120.078	2
14000US37057061701	617.01	Davidson	120.078	2
14000US37057061703	617.03	Davidson	120.078	2
14000US37057061802	618.02	Davidson	120.078	2
14000US37057061803	618.03	Davidson	120.078	2
14000US37067004015	40.15	Forsyth	118.776	2
14000US37057061000	610	Davidson	118.679	2
14000US37057061100	611	Davidson	118.679	2
14000US37057061901	619.01	Davidson	118.679	2
14000US37057061902	619.02	Davidson	118.679	2
14000US37057062002	620.02	Davidson	118.679	2
14000US37189920800	9208	Watauga	118.514	2
14000US37059080200	802	Davie	118.124	2
14000US37059080300	803	Davie	118.124	2
14000US37067004005	40.05	Forsyth	118.124	2
14000US37067004013	40.13	Forsyth	118.124	2
14000US37077970101	9701.01	Granville	118.1	2
14000US37077970200	9702	Granville	118.1	2
14000US37077970500	9705	Granville	118.1	2
14000US37169070400	704	Stokes	118.072	2
14000US37169070501	705.01	Stokes	118.072	2
14000US37169070503	705.03	Stokes	118.072	2
14000US37169070504	705.04	Stokes	118.072	2
14000US37169070600	706	Stokes	118.072	2
14000US37021000100	1	Buncombe	117.941	2
14000US37021000200	2	Buncombe	117.941	2
14000US37021000300	3	Buncombe	117.941	2
14000US37021000400	4	Buncombe	117.941	2
14000US37021000500	5	Buncombe	117.941	2
14000US37021000600	6	Buncombe	117.941	2
14000US37021000700	7	Buncombe	117.941	2
14000US37021000800	8	Buncombe	117.941	2
14000US37021000900	9	Buncombe	117.941	2
14000US37021001000	10	Buncombe	117.941	2
14000US37021001100	11	Buncombe	117.941	2
14000US37021001200	12	Buncombe	117.941	2
14000US37021001300	13	Buncombe	117.941	2
14000US37021001400	14	Buncombe	117.941	2
14000US37021001500	15	Buncombe	117.941	2
14000US37021001600	16	Buncombe	117.941	2
14000US37021001700	17	Buncombe	117.941	2
14000US37021001801	18.01	Buncombe	117.941	2
14000US37021001802	18.02	Buncombe	117.941	2
14000US37021001900	19	Buncombe	117.941	2
14000US37021002000	20	Buncombe	117.941	2
14000US37021002101	21.01	Buncombe	117.941	2
14000US37021002102	21.02	Buncombe	117.941	2
14000US37021002204	22.04	Buncombe	117.941	2
14000US37021002206	22.06	Buncombe	117.941	2
14000US37021002503	25.03	Buncombe	117.941	2
14000US37021002505	25.05	Buncombe	117.941	2
14000US37021002506	25.06	Buncombe	117.941	2
14000US37021002605	26.05	Buncombe	117.941	2
14000US37021002606	26.06	Buncombe	117.941	2
14000US37021002607	26.07	Buncombe	117.941	2
14000US37021002701	27.01	Buncombe	117.941	2
14000US37021002702	27.02	Buncombe	117.941	2
14000US37021002703	27.03	Buncombe	117.941	2
14000US37021002803	28.03	Buncombe	117.941	2
14000US37021002804	28.04	Buncombe	117.941	2
14000US37021003001	30.01	Buncombe	117.941	2
14000US37021003002	30.02	Buncombe	117.941	2
14000US37021003103	31.03	Buncombe	117.941	2
14000US37021003104	31.04	Buncombe	117.941	2
14000US37021003201	32.01	Buncombe	117.941	2
14000US37021003203	32.03	Buncombe	117.941	2
14000US37197050400	504	Yadkin	117.61	2
14000US37057060303	603.03	Davidson	117.338	2
14000US37059080400	804	Davie	117.338	2
14000US37151030100	301	Randolph	117.28	2
14000US37151030201	302.01	Randolph	117.28	2
14000US37151030202	302.02	Randolph	117.28	2
14000US37151030301	303.01	Randolph	117.28	2
14000US37151030302	303.02	Randolph	117.28	2
14000US37151030400	304	Randolph	117.28	2
14000US37151030502	305.02	Randolph	117.28	2
14000US37151030503	305.03	Randolph	117.28	2
14000US37151030504	305.04	Randolph	117.28	2
14000US37151030600	306	Randolph	117.28	2
14000US37151030801	308.01	Randolph	117.28	2
14000US37151031100	311	Randolph	117.28	2
14000US37151031303	313.03	Randolph	117.28	2
14000US37151031304	313.04	Randolph	117.28	2
14000US37151031305	313.05	Randolph	117.28	2
14000US37151031306	313.06	Randolph	117.28	2
14000US37151031400	314	Randolph	117.28	2
14000US37151031501	315.01	Randolph	117.28	2
14000US37151031503	315.03	Randolph	117.28	2
14000US37151031504	315.04	Randolph	117.28	2
14000US37151031505	315.05	Randolph	117.28	2
14000US37151031601	316.01	Randolph	117.28	2
14000US37151031602	316.02	Randolph	117.28	2
14000US37163970200	9702	Sampson	116.841	2
14000US37163970500	9705	Sampson	116.841	2
14000US37163970600	9706	Sampson	116.841	2
14000US37163970700	9707	Sampson	116.841	2
14000US37163970800	9708	Sampson	116.841	2
14000US37135010802	108.02	Orange	116.248	2
14000US37135010901	109.01	Orange	116.248	2
14000US37135010902	109.02	Orange	116.248	2
14000US37135011204	112.04	Orange	116.248	2
14000US37135011205	112.05	Orange	116.248	2
14000US37135012100	121	Orange	116.248	2
14000US37021002900	29	Buncombe	116.179	2
14000US37115010700	107	Madison	116.179	2
14000US37185950103	9501.03	Warren	115.659	2
14000US37163970100	9701	Sampson	115.635	2
14000US37121950100	9501	Mitchell	115.325	2
14000US37199960102	9601.02	Yancey	115.325	2
14000US37199960200	9602	Yancey	115.325	2
14000US37027031000	310	Caldwell	115.312	2
14000US37115010100	101	Madison	115.299	2
14000US37191000700	7	Wayne	115.031	2
14000US37191000800	8	Wayne	115.031	2
14000US37059080500	805	Davie	114.598	2
14000US37059080600	806	Davie	114.598	2
14000US37169070200	702	Stokes	114.492	2
14000US37169070300	703	Stokes	114.492	2
14000US37181960300	9603	Vance	113.358	2
14000US37181960400	9604	Vance	113.358	2
14000US37181960500	9605	Vance	113.358	2
14000US37181960600	9606	Vance	113.358	2
14000US37181960700	9607	Vance	113.358	2
14000US37181960800	9608	Vance	113.358	2
14000US37183054302	543.02	Wake	113.16	2
14000US37135010701	107.01	Orange	112.028	2
14000US37135010703	107.03	Orange	112.028	2
14000US37135010705	107.05	Orange	112.028	2
14000US37135010706	107.06	Orange	112.028	2
14000US37135011000	110	Orange	112.028	2
14000US37135011202	112.02	Orange	112.028	2
14000US37135011300	113	Orange	112.028	2
14000US37135011400	114	Orange	112.028	2
14000US37135011500	115	Orange	112.028	2
14000US37135011601	116.01	Orange	112.028	2
14000US37135011602	116.02	Orange	112.028	2
14000US37135011700	117	Orange	112.028	2
14000US37135011800	118	Orange	112.028	2
14000US37135011901	119.01	Orange	112.028	2
14000US37135011902	119.02	Orange	112.028	2
14000US37021002504	25.04	Buncombe	112.025	2
14000US37087920200	9202	Haywood	112.025	2
14000US37087920300	9203	Haywood	112.025	2
14000US37075920200	9202	Graham	112.006	2
14000US37067004007	40.07	Forsyth	111.684	2
14000US37197050502	505.02	Yadkin	111.684	2
14000US37189920702	9207.02	Watauga	111.448	2
14000US37145920500	9205	Person	111.439	2
14000US37067002801	28.01	Forsyth	110.228	2
14000US37067004102	41.02	Forsyth	110.228	2
14000US37185950101	9501.01	Warren	108.413	2
14000US37191001000	10	Wayne	107.92	2
14000US37145920602	9206.02	Person	107.835	2
14000US37067003313	33.13	Forsyth	107.22	2
14000US37081014407	144.07	Guilford	107.22	2
14000US37145920100	9201	Person	106.925	2
14000US37021002203	22.03	Buncombe	106.792	2
14000US37021002205	22.05	Buncombe	106.792	2
14000US37021002301	23.01	Buncombe	106.792	2
14000US37021002302	23.02	Buncombe	106.792	2
14000US37021002402	24.02	Buncombe	106.792	2
14000US37021003202	32.02	Buncombe	106.792	2
14000US37021003204	32.04	Buncombe	106.792	2
14000US37089930600	9306	Henderson	106.792	2
14000US37089930701	9307.01	Henderson	106.792	2
14000US37171931103	9311.03	Surry	106.695	2
14000US37087920101	9201.01	Haywood	106.11	2
14000US37087920400	9204	Haywood	106.11	2
14000US37087920500	9205	Haywood	106.11	2
14000US37087920600	9206	Haywood	106.11	2
14000US37087920900	9209	Haywood	106.11	2
14000US37087921000	9210	Haywood	106.11	2
14000US37087921100	9211	Haywood	106.11	2
14000US37199960400	9604	Yancey	105.974	2
14000US37057060602	606.02	Davidson	105.763	2
14000US37081014408	144.08	Guilford	105.763	2
14000US37197050101	501.01	Yadkin	104.096	2
14000US37169070100	701	Stokes	103.819	2
14000US37171930101	9301.01	Surry	103.163	2
14000US37171930102	9301.02	Surry	103.163	2
14000US37171931200	9312	Surry	103.163	2
14000US37183052807	528.07	Wake	102.926	2
14000US37183052808	528.08	Wake	102.926	2
14000US37183052809	528.09	Wake	102.926	2
14000US37183052901	529.01	Wake	102.926	2
14000US37183052902	529.02	Wake	102.926	2
14000US37183054109	541.09	Wake	102.926	2
14000US37183054402	544.02	Wake	102.926	2
14000US37169070700	707	Stokes	102.305	2
14000US37089932000	9320	Henderson	102.17	2
14000US37001021204	212.04	Alamance	102.133	2
14000US37001021205	212.05	Alamance	102.133	2
14000US37001021207	212.07	Alamance	102.133	2
14000US37001021300	213	Alamance	102.133	2
14000US37001022002	220.02	Alamance	102.133	2
14000US37135010801	108.01	Orange	102.133	2
14000US37135011101	111.01	Orange	102.133	2
14000US37135011102	111.02	Orange	102.133	2
14000US37117970500	9705	Martin	101.999	2
14000US37147002002	20.02	Pitt	101.999	2
14000US37067003103	31.03	Forsyth	100.791	2
14000US37067003106	31.06	Forsyth	100.791	2
14000US37067003108	31.08	Forsyth	100.791	2
14000US37067003202	32.02	Forsyth	100.791	2
14000US37067003314	33.14	Forsyth	100.791	2
14000US37067003315	33.15	Forsyth	100.791	2
14000US37081015902	159.02	Guilford	100.791	2
14000US37189920900	9209	Watauga	100.467	2
14000US37057060101	601.01	Davidson	100.005	2
14000US37021002603	26.03	Buncombe	99.7858	2
14000US37087920102	9201.02	Haywood	99.7858	2
14000US37115010200	102	Madison	99.7858	2
14000US37061090100	901	Duplin	99.0155	2
14000US37191000602	6.02	Wayne	99.0155	2
14000US37197050501	505.01	Yadkin	98.8044	2
14000US37081014501	145.01	Guilford	98.6058	2
14000US37081014502	145.02	Guilford	98.6058	2
14000US37081016600	166	Guilford	98.6058	2
14000US37081016702	167.02	Guilford	98.6058	2
14000US37081016900	169	Guilford	98.6058	2
14000US37121950200	9502	Mitchell	98.3401	2
14000US37193960300	9603	Wilkes	97.3137	2
14000US37193960500	9605	Wilkes	97.3137	2
14000US37193960600	9606	Wilkes	97.3137	2
14000US37193960700	9607	Wilkes	97.3137	2
14000US37193960801	9608.01	Wilkes	97.3137	2
14000US37193960802	9608.02	Wilkes	97.3137	2
14000US37193961100	9611	Wilkes	97.3137	2
14000US37021002604	26.04	Buncombe	96.6239	2
14000US37115010500	105	Madison	96.6239	2
14000US37115010600	106	Madison	96.6239	2
14000US37081017000	170	Guilford	96.4829	2
14000US37089930300	9303	Henderson	95.6426	2
14000US37089930401	9304.01	Henderson	95.6426	2
14000US37089930402	9304.02	Henderson	95.6426	2
14000US37089930501	9305.01	Henderson	95.6426	2
14000US37089930502	9305.02	Henderson	95.6426	2
14000US37089930800	9308	Henderson	95.6426	2
14000US37089930900	9309	Henderson	95.6426	2
14000US37089931000	9310	Henderson	95.6426	2
14000US37089931100	9311	Henderson	95.6426	2
14000US37089931200	9312	Henderson	95.6426	2
14000US37089931300	9313	Henderson	95.6426	2
14000US37089931400	9314	Henderson	95.6426	2
14000US37089931500	9315	Henderson	95.6426	2
14000US37089931600	9316	Henderson	95.6426	2
14000US37089931700	9317	Henderson	95.6426	2
14000US37089931801	9318.01	Henderson	95.6426	2
14000US37089931802	9318.02	Henderson	95.6426	2
14000US37033930600	9306	Caswell	95.3602	2
14000US37171930901	9309.01	Surry	95.3187	2
14000US37171930902	9309.02	Surry	95.3187	2
14000US37171931003	9310.03	Surry	95.3187	2
14000US37171931102	9311.02	Surry	95.3187	2
14000US37197050102	501.02	Yadkin	95.3187	2
14000US37197050200	502	Yadkin	95.3187	2
14000US37197050300	503	Yadkin	95.3187	2
14000US37193960100	9601	Wilkes	94.5734	2
14000US37021002401	24.01	Buncombe	94.5571	2
14000US37087921302	9213.02	Haywood	94.5571	2
14000US37083930700	9307	Halifax	93.5181	2
14000US37185950102	9501.02	Warren	93.5181	2
14000US37157040200	402	Rockingham	93.1449	2
14000US37157040300	403	Rockingham	93.1449	2
14000US37157040400	404	Rockingham	93.1449	2
14000US37157040501	405.01	Rockingham	93.1449	2
14000US37157040502	405.02	Rockingham	93.1449	1
14000US37157040601	406.01	Rockingham	93.1449	1
14000US37157040602	406.02	Rockingham	93.1449	1
14000US37157040700	407	Rockingham	93.1449	1
14000US37157040800	408	Rockingham	93.1449	1
14000US37157040900	409	Rockingham	93.1449	1
14000US37157041100	411	Rockingham	93.1449	1
14000US37157041200	412	Rockingham	93.1449	1
14000US37157041400	414	Rockingham	93.1449	1
14000US37157041500	415	Rockingham	93.1449	1
14000US37157041601	416.01	Rockingham	93.1449	1
14000US37001020100	201	Alamance	92.237	1
14000US37001020200	202	Alamance	92.237	1
14000US37001020300	203	Alamance	92.237	1
14000US37001020400	204	Alamance	92.237	1
14000US37001020501	205.01	Alamance	92.237	1
14000US37001020502	205.02	Alamance	92.237	1
14000US37001020601	206.01	Alamance	92.237	1
14000US37001020602	206.02	Alamance	92.237	1
14000US37001020701	207.01	Alamance	92.237	1
14000US37001020702	207.02	Alamance	92.237	1
14000US37001020801	208.01	Alamance	92.237	1
14000US37001020802	208.02	Alamance	92.237	1
14000US37001020901	209.01	Alamance	92.237	1
14000US37001020902	209.02	Alamance	92.237	1
14000US37001021000	210	Alamance	92.237	1
14000US37001021101	211.01	Alamance	92.237	1
14000US37001021102	211.02	Alamance	92.237	1
14000US37001021201	212.01	Alamance	92.237	1
14000US37001021206	212.06	Alamance	92.237	1
14000US37001021400	214	Alamance	92.237	1
14000US37001021500	215	Alamance	92.237	1
14000US37001021600	216	Alamance	92.237	1
14000US37001021701	217.01	Alamance	92.237	1
14000US37001021702	217.02	Alamance	92.237	1
14000US37001021703	217.03	Alamance	92.237	1
14000US37001021801	218.01	Alamance	92.237	1
14000US37001021802	218.02	Alamance	92.237	1
14000US37001021901	219.01	Alamance	92.237	1
14000US37001022001	220.01	Alamance	92.237	1
14000US37171930201	9302.01	Surry	91.8331	1
14000US37171930202	9302.02	Surry	91.8331	1
14000US37171930301	9303.01	Surry	91.8331	1
14000US37171930302	9303.02	Surry	91.8331	1
14000US37171930400	9304	Surry	91.8331	1
14000US37171930501	9305.01	Surry	91.8331	1
14000US37171930502	9305.02	Surry	91.8331	1
14000US37171930600	9306	Surry	91.8331	1
14000US37171930700	9307	Surry	91.8331	1
14000US37171931001	9310.01	Surry	91.8331	1
14000US37171931002	9310.02	Surry	91.8331	1
14000US37171931101	9311.01	Surry	91.8331	1
14000US37101041300	413	Johnston	91.0289	1
14000US37145920200	9202	Person	91.0089	1
14000US37145920300	9203	Person	91.0089	1
14000US37145920400	9204	Person	91.0089	1
14000US37145920601	9206.01	Person	91.0089	1
14000US37089980100	9801	Henderson	90.7062	1
14000US37121950300	9503	Mitchell	90.6539	1
14000US37157040101	401.01	Rockingham	89.6559	1
14000US37157040102	401.02	Rockingham	89.6559	1
14000US37033930500	9305	Caswell	89.2019	1
14000US37033930100	9301	Caswell	88.5879	1
14000US37127010300	103	Nash	88.2754	1
14000US37127010502	105.02	Nash	88.2754	1
14000US37127010503	105.03	Nash	88.2754	1
14000US37127010504	105.04	Nash	88.2754	1
14000US37127010601	106.01	Nash	88.2754	1
14000US37127011000	110	Nash	88.2754	1
14000US37127011101	111.01	Nash	88.2754	1
14000US37127011102	111.02	Nash	88.2754	1
14000US37157041300	413	Rockingham	87.8701	1
14000US37175960100	9601	Transylvania	86.7625	1
14000US37193960900	9609	Wilkes	86.5582	1
14000US37157041001	410.01	Rockingham	86.5383	1
14000US37157041002	410.02	Rockingham	86.5383	1
14000US37157041602	416.02	Rockingham	86.5383	1
14000US37033930200	9302	Caswell	86.1668	1
14000US37033930300	9303	Caswell	86.1668	1
14000US37033930400	9304	Caswell	86.1668	1
14000US37081015100	151	Guilford	86.0844	1
14000US37081015200	152	Guilford	86.0844	1
14000US37081017200	172	Guilford	86.0844	1
14000US37087920800	9208	Haywood	85.9313	1
14000US37087921200	9212	Haywood	85.9313	1
14000US37099950200	9502	Jackson	85.9313	1
14000US37101040202	402.02	Johnston	84.7772	1
14000US37101040203	402.03	Johnston	84.7772	1
14000US37101040301	403.01	Johnston	84.7772	1
14000US37101040302	403.02	Johnston	84.7772	1
14000US37101040400	404	Johnston	84.7772	1
14000US37101040600	406	Johnston	84.7772	1
14000US37101040700	407	Johnston	84.7772	1
14000US37101040800	408	Johnston	84.7772	1
14000US37101040901	409.01	Johnston	84.7772	1
14000US37101040902	409.02	Johnston	84.7772	1
14000US37101041001	410.01	Johnston	84.7772	1
14000US37101041002	410.02	Johnston	84.7772	1
14000US37101041101	411.01	Johnston	84.7772	1
14000US37101041102	411.02	Johnston	84.7772	1
14000US37101041103	411.03	Johnston	84.7772	1
14000US37101041201	412.01	Johnston	84.7772	1
14000US37101041501	415.01	Johnston	84.7772	1
14000US37073970300	9703	Gates	83.2991	1
14000US37091950401	9504.01	Hertford	82.805	1
14000US37091950402	9504.02	Hertford	82.805	1
14000US37005950100	9501	Alleghany	82.3275	1
14000US37171930802	9308.02	Surry	82.3275	1
14000US37193960200	9602	Wilkes	82.3275	1
14000US37081010100	101	Guilford	79.9317	1
14000US37081010200	102	Guilford	79.9317	1
14000US37081010300	103	Guilford	79.9317	1
14000US37081010401	104.01	Guilford	79.9317	1
14000US37081010403	104.03	Guilford	79.9317	1
14000US37081010404	104.04	Guilford	79.9317	1
14000US37081010500	105	Guilford	79.9317	1
14000US37081010601	106.01	Guilford	79.9317	1
14000US37081010602	106.02	Guilford	79.9317	1
14000US37081010701	107.01	Guilford	79.9317	1
14000US37081010702	107.02	Guilford	79.9317	1
14000US37081010800	108	Guilford	79.9317	1
14000US37081010900	109	Guilford	79.9317	1
14000US37081011000	110	Guilford	79.9317	1
14000US37081011101	111.01	Guilford	79.9317	1
14000US37081011102	111.02	Guilford	79.9317	1
14000US37081011200	112	Guilford	79.9317	1
14000US37081011300	113	Guilford	79.9317	1
14000US37081011400	114	Guilford	79.9317	1
14000US37081011500	115	Guilford	79.9317	1
14000US37081011601	116.01	Guilford	79.9317	1
14000US37081011602	116.02	Guilford	79.9317	1
14000US37081011904	119.04	Guilford	79.9317	1
14000US37081011905	119.05	Guilford	79.9317	1
14000US37081012503	125.03	Guilford	79.9317	1
14000US37081012504	125.04	Guilford	79.9317	1
14000US37081012505	125.05	Guilford	79.9317	1
14000US37081012508	125.08	Guilford	79.9317	1
14000US37081012509	125.09	Guilford	79.9317	1
14000US37081012510	125.1	Guilford	79.9317	1
14000US37081012511	125.11	Guilford	79.9317	1
14000US37081012601	126.01	Guilford	79.9317	1
14000US37081012604	126.04	Guilford	79.9317	1
14000US37081012607	126.07	Guilford	79.9317	1
14000US37081012608	126.08	Guilford	79.9317	1
14000US37081012609	126.09	Guilford	79.9317	1
14000US37081012610	126.1	Guilford	79.9317	1
14000US37081012611	126.11	Guilford	79.9317	1
14000US37081012612	126.12	Guilford	79.9317	1
14000US37081012617	126.17	Guilford	79.9317	1
14000US37081012703	127.03	Guilford	79.9317	1
14000US37081012704	127.04	Guilford	79.9317	1
14000US37081012705	127.05	Guilford	79.9317	1
14000US37081012706	127.06	Guilford	79.9317	1
14000US37081012707	127.07	Guilford	79.9317	1
14000US37081012803	128.03	Guilford	79.9317	1
14000US37081012804	128.04	Guilford	79.9317	1
14000US37081012805	128.05	Guilford	79.9317	1
14000US37081013601	136.01	Guilford	79.9317	1
14000US37081013602	136.02	Guilford	79.9317	1
14000US37081013700	137	Guilford	79.9317	1
14000US37081013800	138	Guilford	79.9317	1
14000US37081013900	139	Guilford	79.9317	1
14000US37081014000	140	Guilford	79.9317	1
14000US37081014200	142	Guilford	79.9317	1
14000US37081014300	143	Guilford	79.9317	1
14000US37081014406	144.06	Guilford	79.9317	1
14000US37081014409	144.09	Guilford	79.9317	1
14000US37081014410	144.1	Guilford	79.9317	1
14000US37081014411	144.11	Guilford	79.9317	1
14000US37081014412	144.12	Guilford	79.9317	1
14000US37081014503	145.03	Guilford	79.9317	1
14000US37081015300	153	Guilford	79.9317	1
14000US37081015401	154.01	Guilford	79.9317	1
14000US37081015402	154.02	Guilford	79.9317	1
14000US37081015500	155	Guilford	79.9317	1
14000US37081015600	156	Guilford	79.9317	1
14000US37081015703	157.03	Guilford	79.9317	1
14000US37081015704	157.04	Guilford	79.9317	1
14000US37081015705	157.05	Guilford	79.9317	1
14000US37081015706	157.06	Guilford	79.9317	1
14000US37081015707	157.07	Guilford	79.9317	1
14000US37081015800	158	Guilford	79.9317	1
14000US37081015901	159.01	Guilford	79.9317	1
14000US37081016003	160.03	Guilford	79.9317	1
14000US37081016005	160.05	Guilford	79.9317	1
14000US37081016006	160.06	Guilford	79.9317	1
14000US37081016007	160.07	Guilford	79.9317	1
14000US37081016008	160.08	Guilford	79.9317	1
14000US37081016009	160.09	Guilford	79.9317	1
14000US37081016010	160.1	Guilford	79.9317	1
14000US37081016011	160.11	Guilford	79.9317	1
14000US37081016101	161.01	Guilford	79.9317	1
14000US37081016102	161.02	Guilford	79.9317	1
14000US37081016103	161.03	Guilford	79.9317	1
14000US37081016201	162.01	Guilford	79.9317	1
14000US37081016203	162.03	Guilford	79.9317	1
14000US37081016204	162.04	Guilford	79.9317	1
14000US37081016205	162.05	Guilford	79.9317	1
14000US37081016303	163.03	Guilford	79.9317	1
14000US37081016304	163.04	Guilford	79.9317	1
14000US37081016305	163.05	Guilford	79.9317	1
14000US37081016306	163.06	Guilford	79.9317	1
14000US37081016405	164.05	Guilford	79.9317	1
14000US37081016406	164.06	Guilford	79.9317	1
14000US37081016407	164.07	Guilford	79.9317	1
14000US37081016408	164.08	Guilford	79.9317	1
14000US37081016409	164.09	Guilford	79.9317	1
14000US37081016410	164.1	Guilford	79.9317	1
14000US37081016502	165.02	Guilford	79.9317	1
14000US37081016503	165.03	Guilford	79.9317	1
14000US37081016505	165.05	Guilford	79.9317	1
14000US37081016506	165.06	Guilford	79.9317	1
14000US37081016701	167.01	Guilford	79.9317	1
14000US37081016800	168	Guilford	79.9317	1
14000US37081017100	171	Guilford	79.9317	1
14000US37081980100	9801	Guilford	79.9317	1
14000US37101040500	405	Johnston	78.1228	1
14000US37191001101	11.01	Wayne	78.1228	1
14000US37193960400	9604	Wilkes	77.5747	1
14000US37091950100	9501	Hertford	77.1014	1
14000US37089930702	9307.02	Henderson	77.0889	1
14000US37089930703	9307.03	Henderson	77.0889	1
14000US37089931901	9319.01	Henderson	77.0889	1
14000US37089931902	9319.02	Henderson	77.0889	1
14000US37175960401	9604.01	Transylvania	77.0889	1
14000US37175960402	9604.02	Transylvania	77.0889	1
14000US37131920100	9201	Northampton	76.9393	1
14000US37087921301	9213.01	Haywood	76.7992	1
14000US37099950700	9507	Jackson	76.7992	1
14000US37175960500	9605	Transylvania	76.7992	1
14000US37091950300	9503	Hertford	76.772	1
14000US37015960200	9602	Bertie	76.4373	1
14000US37083930800	9308	Halifax	76.0021	1
14000US37127010800	108	Nash	76.0021	1
14000US37127010900	109	Nash	76.0021	1
14000US37101040201	402.01	Johnston	75.7047	1
14000US37127011500	115	Nash	75.7047	1
14000US37115010400	104	Madison	75.307	1
14000US37171930801	9308.01	Surry	74.8344	1
14000US37039930601	9306.01	Cherokee	74.3852	1
14000US37039930602	9306.02	Cherokee	74.3852	1
14000US37131920200	9202	Northampton	73.5112	1
[truncated: 197 more rows]

## Sheet: TableS2
Table S2. Wildfire Hazard Potential (WHP) averaged by county across NC.
County	Average County WHP Value	Average County WHP Quintile
Richmond	639.668	5
Scotland	609.554	5
Craven	606.948	5
Pender	564.745	5
Moore	521.906	5
Hoke	494.922	5
Tyrrell	486.182	5
Jones	473.16	5
Pamlico	451.273	4.8
Onslow	435.442	5
Lee	426.754	5
Brunswick	424.118	5
Anson	405.817	5
Montgomery	370.126	5
Bladen	355.74	5
Carteret	347.359	4.97436
Harnett	342.784	4.96296
Columbus	323.664	5
Washington	321.245	4.66667
Cumberland	319.506	4.97059
Dare	318.125	4.90909
Beaufort	259.696	4.27273
Duplin	259.61	4.18182
Hyde	258.193	4.33333
Robeson	248.281	5
Chatham	226.065	4.15385
Burke	224.417	4.66667
Catawba	216.408	4.54839
Stanly	204.835	4.30769
Lincoln	201.669	4
Gaston	184.848	4
Caldwell	184.016	3.88235
Sampson	183.833	3.18182
New Hanover	182.367	4.11111
Alexander	177.588	4
Cleveland	176.126	4
Cabarrus	170.196	4
Rutherford	166.793	3.92308
Swain	164.568	3.8
Rowan	148.293	3.83333
Polk	147.972	3.85714
Iredell	146.193	3.93182
McDowell	145.874	3.4
Mecklenburg	140.448	3.21888
Union	139.922	3.14634
Franklin	138.83	3.5
Randolph	135.411	2.39286
Warren	127.193	3
Granville	123.091	2.76923
Durham	122.315	2.13333
Wake	122.095	2.49198
Vance	121.523	2.5
Davidson	120.905	2.11765
Davie	120.295	2.28571
Forsyth	119.648	2.80645
Yancey	118.689	2.2
Orange	117.006	2.25
Buncombe	115.787	2.03571
Stokes	113.941	2
Lenoir	113.073	1.73333
Haywood	109.359	2.0625
Graham	108.06	2.33333
Mitchell	106.32	1.75
Wilkes	103.11	2.14286
Yadkin	102.593	2
Johnston	101.909	1.56
Madison	99.9698	1.83333
Person	98.605	1.42857
Alamance	96.3019	1.27778
Henderson	96.2706	1.88889
Surry	93.4826	1.36364
Rockingham	91.6176	1.19048
Avery	91.2665	1.8
Caswell	88.6084	1.16667
Jackson	85.0891	1.55556
Guilford	81.6322	1.07563
Martin	81.519	1.5
Bertie	80.7636	1.5
Pitt	79.9353	1.40625
Hertford	78.1193	1
Nash	76.9484	1
Wayne	76.3813	1.15385
Transylvania	70.9934	1
Macon	70.3472	1.22222
Northampton	68.6205	1
Alleghany	68.4724	1
Halifax	66.997	1.08333
Clay	66.5528	1
Watauga	65.9725	1.23077
Gates	65.2804	1
Cherokee	65.1211	1
Greene	59.6474	1
Currituck	59.5984	1.375
Wilson	56.4948	1
Chowan	52.8524	1
Ashe	49.5592	1
Camden	41.1119	1
Edgecombe	40.7823	1
Perquimans	34.8957	1
Pasquotank	25.7553	1

## Sheet: Table S3
Table S3. Spatial Wildfire Hazard Potential (WHP) autocorrelation results from the local Moran's test presented per census tract. Local correlation results are shown according to census tract GEO ID, its corresponding county, local Moran statistic, p value, p adjusted value, local autocorrelation category, and contiguity-based neighbors. P values were adjusted based on the false discovery rate (F…
GEO ID	County of GEO ID	Local Moran Statistic	P Value	P Adj	Local Autocorrelation Category	Contiguity-Based GEO Ids
14000US37153970600	Richmond	17.9375	1.72921e-21	5.42229e-19	High-High	14000US37141920102, 14000US37141920103, 14000US37141920204, 14000US37141920101, 14000US37141920202, 14000US37141920203
14000US37141920401	Pender	17.3408	7.75073e-16	5.73552e-14	High-High	14000US37141920402, 14000US37141920403, 14000US37141920601, 14000US37141920501
14000US37153971000	Richmond	17.2228	6.18836e-20	1.24181e-17	High-High	14000US37141920401, 14000US37141920403, 14000US37141920501, 14000US37141920300
14000US37049960800	Craven	16.8873	8.64647e-20	1.58064e-17	High-High	14000US37141920401, 14000US37141920402, 14000US37141920601, 14000US37141920204, 14000US37141920203, 14000US37141920300
14000US37049960700	Craven	16.8444	1.06947e-19	1.67677e-17	High-High	14000US37141920401, 14000US37141920403, 14000US37141920501, 14000US37141920203, 14000US37141920602, 14000US37141920502
14000US37049960600	Craven	16.7109	7.83897e-16	5.73552e-14	High-High	14000US37133000403, 14000US37141920102, 14000US37129012300, 14000US37141920101, 14000US37133990100, 14000US37129990100
14000US37153970900	Richmond	16.5671	1.45414e-18	1.87755e-16	High-High	14000US37153970500, 14000US37153970600, 14000US37153971000, 14000US37153970100, 14000US37153970300
14000US37153970500	Richmond	16.4545	5.73655e-15	3.59763e-13	High-High	14000US37153970400, 14000US37153970600, 14000US37153970700, 14000US37153970300
14000US37049960900	Craven	16.2954	2.47282e-25	1.80928e-22	High-High	14000US37153970400, 14000US37153970500, 14000US37153970700, 14000US37153970900, 14000US37153971000
14000US37153970400	Richmond	16.2203	7.35831e-18	7.34159e-16	High-High	14000US37153970500, 14000US37153970600, 14000US37153970900, 14000US37153970300, 14000US37153970800
14000US37049960402	Craven	15.8528	4.60306e-24	2.52593e-21	High-High	14000US37153970600, 14000US37153970700, 14000US37153971000, 14000US37153971100, 14000US37153970800
14000US37153970700	Richmond	15.5646	1.44032e-16	1.17093e-14	High-High	14000US37153970400, 14000US37153970600, 14000US37153970900, 14000US37153971100, 14000US37153970100
14000US37049961002	Craven	15.1403	3.73608e-19	5.12543e-17	High-High	14000US37049960700, 14000US37049960900, 14000US37049961002, 14000US37049960401, 14000US37049960403, 14000US37049960404, 14000US37049961001
14000US37153971100	Richmond	14.6938	2.18679e-19	3.2e-17	High-High	14000US37049960600, 14000US37049960800, 14000US37049960102, 14000US37049960401, 14000US37049960300
14000US37141920403	Pender	14.0429	1.27718e-15	9.04327e-14	High-High	14000US37049960500, 14000US37049960700, 14000US37049960800, 14000US37049960401
14000US37165010102	Scotland	14.0104	1.24031e-16	1.04711e-14	High-High	14000US37049960402, 14000US37049960600, 14000US37049960800, 14000US37049960900, 14000US37049960401
14000US37141920402	Pender	14.0083	7.50227e-11	2.22533e-09	High-High	14000US37049960500, 14000US37049960600, 14000US37049960700, 14000US37049960900, 14000US37049960102
14000US37049960500	Craven	13.9788	4.79426e-14	2.50557e-12	High-High	14000US37049960402, 14000US37049960700, 14000US37049960800, 14000US37049961002, 14000US37049960101, 14000US37049960102, 14000US37049961001
14000US37049960101	Craven	13.8687	7.36707e-15	4.49187e-13	High-High	14000US37049960402, 14000US37049960900, 14000US37049960101, 14000US37137950101, 14000US37049961001, 14000US37049961100
14000US37049961201	Craven	13.7771	3.07525e-11	9.6431e-10	High-High	14000US37049961202, 14000US37137950101, 14000US37049961100, 14000US37049961301
14000US37165010500	Scotland	13.4615	5.13972e-14	2.62365e-12	High-High	14000US37049961201, 14000US37137950101, 14000US37137950201, 14000US37049961301, 14000US37049961302, 14000US37049961303
14000US37049961202	Craven	13.0998	9.96985e-15	5.91455e-13	High-High	14000US37153970900, 14000US37153971000, 14000US37165010500, 14000US37153970100, 14000US37165010600, 14000US37153970800
14000US37165010101	Scotland	13.0575	5.19706e-12	1.78243e-10	High-High	14000US37153971100, 14000US37165010101, 14000US37165010102, 14000US37165010600, 14000US37165010400
14000US37165010300	Scotland	12.8511	1.11294e-11	3.64611e-10	High-High	14000US37165010500, 14000US37165010102, 14000US37165010300, 14000US37165010400
14000US37141920601	Pender	12.7806	3.3782e-13	1.42599e-11	High-High	14000US37165010500, 14000US37165010101, 14000US37165010200, 14000US37165010300, 14000US37165010600
14000US37049961001	Craven	12.567	1.92939e-18	2.35279e-16	High-High	14000US37165010102, 14000US37165010300, 14000US37165010600, 14000US37165010400
14000US37049960403	Craven	12.1687	4.397e-12	1.55668e-10	High-High	14000US37165010101, 14000US37165010102, 14000US37165010200, 14000US37165010400
14000US37165010200	Scotland	12.0993	1.61612e-10	4.49035e-09	High-High	14000US37153970100, 14000US37125951200, 14000US37093970300, 14000US37125951000, 14000US37125951100, 14000US37165010600, 14000US37093970202, 14000US37093980100, 14000US37093970101
14000US37153970100	Richmond	11.9615	5.79874e-26	6.36412e-23	High-High	14000US37153970400, 14000US37153971000, 14000US37153971100, 14000US37093970201, 14000US37125951200, 14000US37165010600, 14000US37153970300, 14000US37123960500, 14000US37125950302, 14000US37153970200
14000US37049960401	Craven	11.9553	6.03536e-22	2.20793e-19	High-High	14000US37093970201, 14000US37153970100, 14000US37125951100, 14000US37165010600, 14000US37125950601, 14000US37125950701, 14000US37125950702, 14000US37125950302
14000US37049960404	Craven	11.8612	4.44581e-14	2.38013e-12	High-High	14000US37049960900, 14000US37049961002, 14000US37049960102, 14000US37137950101
14000US37137950101	Pamlico	11.6816	7.63573e-23	3.35209e-20	High-High	14000US37049960500, 14000US37049960800, 14000US37049960900, 14000US37049960101, 14000US37137950101, 14000US37013930800, 14000US37013930900, 14000US37049960200, 14000US37049960300
14000US37141920201	Pender	11.3561	9.95267e-11	2.91281e-09	High-High	14000US37049961002, 14000US37049961201, 14000US37049961202, 14000US37049960101, 14000US37049960102, 14000US37137950201, 14000US37049961100, 14000US37013930800, 14000US37137950102
14000US37093970201	Hoke	11.2691	2.61748e-20	7.18172e-18	High-High	14000US37093970201, 14000US37093970202, 14000US37093970101, 14000US37093970102, 14000US37093970103, 14000US37093970402, 14000US37093970401
14000US37125951200	Moore	11.0174	3.13331e-18	3.43881e-16	High-High	14000US37049960402, 14000US37049960500, 14000US37049960600, 14000US37049960700, 14000US37049960404, 14000US37103920200, 14000US37103920100, 14000US37049960300
14000US37049960102	Craven	10.799	9.36142e-20	1.58064e-17	High-High	14000US37049960402, 14000US37049960404, 14000US37049961001, 14000US37103920100
14000US37141920103	Pender	10.6911	2.8768e-14	1.61912e-12	High-High	14000US37049960402, 14000US37049960401, 14000US37049960403, 14000US37103920200, 14000US37103920100
14000US37165010600	Scotland	10.0428	3.06107e-26	6.36412e-23	High-High	14000US37049960402, 14000US37049960900, 14000US37049961002, 14000US37049960403, 14000US37049961100, 14000US37103920100
14000US37141920102	Pender	10.0023	3.72388e-17	3.26956e-15	High-High	14000US37047930100, 14000US37019020102, 14000US37129011500, 14000US37141920502, 14000US37019020602, 14000US37019020104
14000US37125951100	Moore	9.96007	1.23609e-14	7.14003e-13	High-High	14000US37125951000, 14000US37125950401, 14000US37125950602, 14000US37125950802, 14000US37125950402, 14000US37093980100, 14000US37125950501
14000US37153970800	Richmond	9.91756	8.19082e-18	7.81689e-16	High-High	14000US37093970201, 14000US37125950502, 14000US37125951100, 14000US37125950801, 14000US37125950802, 14000US37125950900, 14000US37093980100
14000US37153970300	Richmond	9.79743	4.50085e-20	1.09771e-17	High-High	14000US37093970201, 14000US37125951200, 14000US37125951000, 14000US37125950702, 14000US37125950801, 14000US37125950900
14000US37125951000	Moore	9.4753	2.24967e-15	1.45236e-13	High-High	14000US37133000302, 14000US37141920204, 14000US37061090600, 14000US37133000202, 14000US37133001101, 14000US37133001102, 14000US37061090502, 14000US37133000201
14000US37141920204	Pender	9.07644	6.2232e-20	1.24181e-17	High-High	14000US37133000301, 14000US37133000401, 14000US37141920204, 14000US37133000500, 14000US37133001000, 14000US37133001101, 14000US37133001102
14000US37141990100	Pender	8.90182	3.95872e-07	7.49085e-06	High-High	14000US37133000302, 14000US37133000403, 14000US37141920102, 14000US37141920103, 14000US37141920204, 14000US37133000402, 14000US37133000500
14000US37133000403	Onslow	8.89548	6.89479e-14	3.36313e-12	High-High	14000US37141990100, 14000US37133000401, 14000US37141920102, 14000US37141920103, 14000US37133000402, 14000US37133000500, 14000US37133990100
14000US37133000401	Onslow	8.89548	6.89479e-14	3.36313e-12	High-High	14000US37141920201, 14000US37141990100, 14000US37133000401, 14000US37133000403, 14000US37141920103, 14000US37141920101, 14000US37133990100
14000US37137950201	Pamlico	8.81453	4.35415e-13	1.80327e-11	High-High	14000US37141920201, 14000US37133000401, 14000US37133000403, 14000US37141920102, 14000US37141920204
14000US37093970300	Hoke	8.65106	1.05293e-10	3.04104e-09	High-High	14000US37141920201, 14000US37141920403, 14000US37133000301, 14000US37133000302, 14000US37133000401, 14000US37141920103, 14000US37061090701, 14000US37141920203, 14000US37061090600, 14000US37141920300
14000US37125950701	Moore	8.53342	1.09174e-07	2.30419e-06	High-High	14000US37141920401, 14000US37141920402, 14000US37141920601, 14000US37141920602, 14000US37141920502, 14000US37017950100, 14000US37163971000, 14000US37141920300
14000US37125950502	Moore	8.51624	1.04221e-12	3.87737e-11	High-High	14000US37049960401, 14000US37049960404, 14000US37103920100, 14000US37133000103, 14000US37103920300, 14000US37049960300, 14000US37133000201
14000US37125950702	Moore	8.33743	2.08636e-13	9.15911e-12	High-High	14000US37153971100, 14000US37165010500, 14000US37165010102, 14000US37165010200, 14000US37093970201, 14000US37153970100, 14000US37125951200, 14000US37093970202, 14000US37155960401, 14000US37165010400
14000US37125950900	Moore	8.32056	2.22051e-09	5.60231e-08	High-High	14000US37049961202, 14000US37137950101, 14000US37137950202, 14000US37031970102, 14000US37049961303, 14000US37137950102
14000US37049961100	Craven	8.30716	1.53072e-17	1.39997e-15	High-High	14000US37137950201, 14000US37031970102, 14000US37137950102, 14000US37137990100
14000US37049961302	Craven	8.30705	7.39174e-10	1.9548e-08	High-High	14000US37007920600, 14000US37153970300, 14000US37153970800, 14000US37153970200, 14000US37007920200, 14000US37007920400, 14000US37007920500
14000US37125950302	Moore	8.22679	4.29627e-12	1.54595e-10	High-High	14000US37007920100, 14000US37153970800, 14000US37007920500, 14000US37007920300, 14000US37179020800, 14000US37179020901
14000US37125950802	Moore	8.21309	4.05904e-11	1.22831e-09	High-High	14000US37153970400, 14000US37153970500, 14000US37153970700, 14000US37153970100, 14000US37007920100, 14000US37153970800, 14000US37153970200
14000US37125950801	Moore	8.14144	7.46695e-13	2.97236e-11	High-High	14000US37153970700, 14000US37153970900, 14000US37153971100, 14000US37007920100, 14000US37007920600, 14000US37153970300
14000US37049961303	Craven	8.10591	1.80959e-13	8.10624e-12	High-High	14000US37125950401, 14000US37125950601, 14000US37125950602, 14000US37123960500, 14000US37125950302, 14000US37125950100, 14000US37123960100, 14000US37125950200
14000US37125950601	Moore	8.09923	9.78906e-13	3.70465e-11	High-High	14000US37125950502, 14000US37125950301, 14000US37125950602, 14000US37125950100, 14000US37125950402
14000US37141920501	Pender	8.04399	7.22401e-14	3.44711e-12	High-High	14000US37125951200, 14000US37125950301, 14000US37125950602, 14000US37125950701, 14000US37125950702, 14000US37125950302
14000US37133000302	Onslow	7.83923	4.08504e-11	1.22831e-09	High-High	14000US37125950502, 14000US37125950301, 14000US37125950401, 14000US37125950601, 14000US37125950702, 14000US37125950801, 14000US37125950802, 14000US37125950402
14000US37125950602	Moore	7.81368	1.86e-15	1.27584e-13	High-High	14000US37125951200, 14000US37125950601, 14000US37125950702
14000US37125950401	Moore	7.6658	7.1755e-10	1.92076e-08	High-High	14000US37125951200, 14000US37125951100, 14000US37125950601, 14000US37125950602, 14000US37125950701, 14000US37125950801
14000US37093970202	Hoke	7.47754	1.1559e-10	3.25281e-09	High-High	14000US37125951000, 14000US37125951100, 14000US37125950602, 14000US37125950702, 14000US37125950802, 14000US37125950900
14000US37103920100	Jones	7.43395	3.10067e-18	3.43881e-16	High-High	14000US37125950502, 14000US37125951000, 14000US37125950602, 14000US37125950801, 14000US37125950900
14000US37049961301	Craven	7.12127	7.88104e-14	3.68061e-12	High-High	14000US37125951000, 14000US37125951100, 14000US37125950801, 14000US37125950802
14000US37125950301	Moore	6.95374	1.48631e-12	5.43741e-11	High-High	14000US37049961002, 14000US37049961201, 14000US37137950101, 14000US37049961001, 14000US37049961301, 14000US37103920100, 14000US37031970805, 14000US37031970702
14000US37093980100	Hoke	6.91738	1.67056e-13	7.63932e-12	High-High	14000US37137950201, 14000US37137950202, 14000US37031970301, 14000US37049961303, 14000US37031970101, 14000US37031970103, 14000US37031980100, 14000US37031990200, 14000US37137990100
14000US37141920101	Pender	6.70251	7.58324e-13	2.97236e-11	High-High	14000US37031970102, 14000US37031970704, 14000US37049961303, 14000US37031970103, 14000US37031970302, 14000US37031970304
14000US37103920200	Jones	6.66894	4.1436e-09	1.03355e-07	High-High	14000US37031970301, 14000US37049961301, 14000US37049961302, 14000US37049961303, 14000US37031970302, 14000US37031970501, 14000US37031970502, 14000US37031970504, 14000US37031970703
14000US37125950402	Moore	6.47108	5.54452e-12	1.87234e-10	High-High	14000US37049961201, 14000US37049961202, 14000US37049961100, 14000US37031970704, 14000US37049961302, 14000US37031970805, 14000US37031970702, 14000US37031970703
14000US37093970101	Hoke	6.4303	3.05524e-13	1.31495e-11	High-High	14000US37049961202, 14000US37031970704, 14000US37049961301, 14000US37049961303
14000US37141920203	Pender	6.41913	3.61821e-18	3.78189e-16	High-High	14000US37049961202, 14000US37137950201, 14000US37031970102, 14000US37031970301, 14000US37031970704, 14000US37049961302
14000US37133000301	Onslow	6.37738	9.30833e-09	2.19697e-07	High-High	14000US37153970100, 14000US37125950301, 14000US37125950302, 14000US37153970200, 14000US37123960100, 14000US37123960402, 14000US37123960200
14000US37007920100	Anson	6.25775	4.58264e-09	1.13021e-07	High-High	14000US37153970100, 14000US37125951200, 14000US37125950301, 14000US37125950601, 14000US37123960500
14000US37123960500	Montgomery	6.02012	1.95672e-09	5.05294e-08	High-High	14000US37093970201, 14000US37093970300, 14000US37165010600, 14000US37155960401, 14000US37093970402
14000US37019020101	Brunswick	5.94809	5.56389e-06	8.14182e-05	High-High	14000US37049960401, 14000US37049960403, 14000US37049960404, 14000US37049961001, 14000US37103920200, 14000US37049961100, 14000US37031970805, 14000US37031970801, 14000US37133000103
14000US37055970501	Dare	2.23766	0.00773092	0.0502053	Insignificant	14000US37177960100, 14000US37095920100, 14000US37055970102, 14000US37055970300, 14000US37055970601, 14000US37055970602, 14000US37055990200, 14000US37095990200, 14000US37053110402
14000US37177960100	Tyrrell	0.73624	0.372207	0.563833	Insignificant	14000US37055970501, 14000US37095920100, 14000US37187950300, 14000US37187950100, 14000US37053110402, 14000US37029950102, 14000US37143920202, 14000US37143920100, 14000US37139960702
14000US37093970102	Hoke	5.70317	2.14336e-09	5.47054e-08	High-High	14000US37125950100, 14000US37125950402, 14000US37125950501, 14000US37105030102, 14000US37105030402, 14000US37105030502, 14000US37105030503, 14000US37037020600, 14000US37105030601
14000US37165010400	Scotland	5.68494	2.96329e-14	1.62611e-12	High-High	14000US37125950301, 14000US37125950401, 14000US37105030602, 14000US37125950402, 14000US37125950200, 14000US37037020600, 14000US37037020500, 14000US37151030900
14000US37133000402	Onslow	5.48032	1.63198e-06	2.71378e-05	High-High	14000US37125950502, 14000US37125950401, 14000US37125950602, 14000US37105030602, 14000US37125950100, 14000US37125950501, 14000US37105030503
14000US37093970103	Hoke	5.45311	1.74866e-07	3.52139e-06	High-High	14000US37093980100, 14000US37051003313, 14000US37093970101, 14000US37125950501, 14000US37085071402, 14000US37051003304, 14000US37051003305, 14000US37051003307, 14000US37051003309, 14000US37051003310, 14000US37051003311, 14000US37051003312, 14000US37051003401, 14000US37051003402, 14000US37051003404, 14000US37051003407, 14000US37051003600
14000US37141920602	Pender	5.41143	2.26887e-10	6.22522e-09	High-High	14000US37093970201, 14000US37125950502, 14000US37125951000, 14000US37051980100, 14000US37051003313, 14000US37093970101, 14000US37125950501
14000US37137950202	Pamlico	5.38297	0.000304414	0.00306509	High-High	14000US37019020101, 14000US37141920502, 14000US37019020602, 14000US37047930200, 14000US37017950100, 14000US37017950600
14000US37031970301	Carteret	5.33753	1.24193e-06	2.09694e-05	High-High	14000US37049960102, 14000US37137950101, 14000US37013930900, 14000US37137950102, 14000US37013930700
14000US37141920202	Pender	5.32349	1.24076e-08	2.8668e-07	High-High	14000US37051003313, 14000US37093970101, 14000US37093970102, 14000US37093970103, 14000US37051003102, 14000US37051001601, 14000US37051001603, 14000US37051001901, 14000US37051001903, 14000US37051003103, 14000US37051003203, 14000US37051003204, 14000US37051003205, 14000US37051003307, 14000US37051003314
14000US37125950501	Moore	5.26912	3.01993e-11	9.60688e-10	High-High	14000US37051980100, 14000US37093980100, 14000US37051003201, 14000US37093970101, 14000US37093970102, 14000US37051003312, 14000US37051003314
14000US37013930800	Beaufort	5.25723	1.03463e-06	1.81681e-05	High-High	14000US37093970201, 14000US37093970300, 14000US37051980100, 14000US37093980100, 14000US37051003201, 14000US37051003313, 14000US37093970102
14000US37105030602	Lee	5.24332	2.37942e-10	6.44792e-09	High-High	14000US37093970300, 14000US37051003201, 14000US37051003313, 14000US37093970101, 14000US37093970103, 14000US37093970401
14000US37153970200	Richmond	5.21844	2.14636e-11	6.92832e-10	High-High	14000US37093970300, 14000US37051003201, 14000US37093970102, 14000US37051003102, 14000US37093970401
14000US37125950100	Moore	5.14475	4.66302e-09	1.13726e-07	High-High	14000US37125950502, 14000US37105030602, 14000US37125950402, 14000US37051980100, 14000US37093980100, 14000US37105030503, 14000US37085071402, 14000US37085071401
14000US37031970704	Carteret	5.11757	1.21289e-08	2.83222e-07	High-High	14000US37153970100, 14000US37007920100, 14000US37153970300, 14000US37123960500, 14000US37007920200, 14000US37123960401, 14000US37123960402, 14000US37167931100
14000US37133990100	Onslow	4.94402	3.7634e-11	1.16347e-09	High-High	14000US37105030102, 14000US37105030200, 14000US37105030300, 14000US37105030402, 14000US37105030601, 14000US37105030701
14000US37133001102	Onslow	4.8607	3.9645e-08	8.70207e-07	High-High	14000US37105030602, 14000US37105030101, 14000US37105030402, 14000US37105030601
14000US37105030300	Lee	4.81455	1.09632e-05	0.000149467	High-High	14000US37105030101, 14000US37105030300, 14000US37105030401, 14000US37105030601, 14000US37105030701
14000US37105030402	Lee	4.8121	5.95424e-09	1.43621e-07	High-High	14000US37105030101, 14000US37105030200, 14000US37105030401, 14000US37105030402
14000US37105030502	Lee	4.8074	1.12976e-05	0.000153076	High-High	14000US37105030200, 14000US37105030300, 14000US37105030402, 14000US37105030501, 14000US37105030702, 14000US37105030701
14000US37051003313	Cumberland	4.75812	6.79797e-08	1.4629e-06	High-High	14000US37105030602, 14000US37105030101, 14000US37105030102, 14000US37105030300, 14000US37105030401, 14000US37105030502, 14000US37105030501
14000US37141920502	Pender	4.62453	7.51339e-13	2.97236e-11	High-High	14000US37105030602, 14000US37105030402, 14000US37105030503, 14000US37105030501
14000US37047930100	Columbus	4.60559	5.24304e-06	7.7238e-05	High-High	14000US37105030602, 14000US37125950402, 14000US37125950501, 14000US37105030502, 14000US37105030501, 14000US37085071301, 14000US37085071401
14000US37105030503	Lee	4.52869	4.05248e-08	8.80712e-07	High-High	14000US37049960102, 14000US37013930800, 14000US37049960200, 14000US37013931000, 14000US37013930501, 14000US37013930600, 14000US37013930700
14000US37031970102	Carteret	4.52467	4.69917e-07	8.81597e-06	High-High	14000US37165010600, 14000US37093970202, 14000US37165010400, 14000US37093970402, 14000US37155960300, 14000US37155960402, 14000US37155960501, 14000US37155961801, 14000US37155962001
14000US37133001101	Onslow	4.51217	1.09026e-10	3.10794e-09	High-High	14000US37165010500, 14000US37165010101, 14000US37165010200, 14000US37165010300, 14000US37165010600, 14000US37155960401, 14000US37155962001, 14000US37155962002
14000US37019020303	Brunswick	4.47244	2.14672e-06	3.4292e-05	High-High	14000US37019020101, 14000US37019020103, 14000US37019020602, 14000US37019020104
14000US37019020304	Brunswick	4.47244	2.07369e-07	4.01065e-06	High-High	14000US37019020102, 14000US37019020201, 14000US37019020203, 14000US37019020602, 14000US37019020104, 14000US37019020202
14000US37019020201	Brunswick	2.8852	0.0179027	0.0982409	Insignificant	14000US37019020103, 14000US37019020104, 14000US37019020202
14000US37019020308	Brunswick	4.47244	2.14672e-06	3.4292e-05	High-High	14000US37019020103, 14000US37019020204, 14000US37019020602, 14000US37019020202
14000US37019020309	Brunswick	4.47244	2.14672e-06	3.4292e-05	High-High	14000US37019020203, 14000US37019020304, 14000US37019020305, 14000US37019020306, 14000US37019020603, 14000US37019020602, 14000US37019020202
14000US37019020402	Brunswick	4.47244	2.07369e-07	4.01065e-06	High-High	14000US37019020304, 14000US37019020308, 14000US37019020309, 14000US37019020405, 14000US37019020603
14000US37019020509	Brunswick	4.47244	2.07369e-07	4.01065e-06	High-High	14000US37019020204, 14000US37019020303, 14000US37019020305, 14000US37019020309, 14000US37019020310, 14000US37019020603
14000US37019020510	Brunswick	4.47244	2.25711e-05	0.000293157	High-High	14000US37019020204, 14000US37019020304, 14000US37019020306, 14000US37019020310, 14000US37019020307
14000US37019020511	Brunswick	4.47244	2.02397e-08	4.48749e-07	High-High	14000US37019020204, 14000US37019020305, 14000US37019020310, 14000US37019020202, 14000US37019020307, 14000US37129012203
14000US37019020512	Brunswick	4.47244	2.25711e-05	0.000293157	High-High	14000US37019020303, 14000US37019020309, 14000US37019020402, 14000US37019020405, 14000US37019990100
14000US37133000500	Onslow	4.46748	3.4918e-16	2.73732e-14	High-High	14000US37019020303, 14000US37019020304, 14000US37019020308, 14000US37019020310, 14000US37019990100
14000US37105030102	Lee	4.43304	5.14444e-05	0.000617052	High-High	14000US37019020304, 14000US37019020305, 14000US37019020306, 14000US37019020309, 14000US37019990100, 14000US37019020307
14000US37133001000	Onslow	4.39599	6.78181e-07	1.24051e-05	High-High	14000US37019020308, 14000US37019020403, 14000US37019020404, 14000US37019020405, 14000US37019020511, 14000US37019990100
14000US37019020403	Brunswick	4.23897	7.06165e-06	0.000101309	High-High	14000US37019020402, 14000US37019020404, 14000US37019020506, 14000US37019020511, 14000US37019020601
14000US37019020508	Brunswick	4.23897	7.06165e-06	0.000101309	High-High	14000US37019020402, 14000US37019020403, 14000US37019020405, 14000US37019020601
14000US37105030401	Lee	4.22775	2.22773e-06	3.49276e-05	High-High	14000US37019020303, 14000US37019020308, 14000US37019020402, 14000US37019020404, 14000US37019020603, 14000US37019020601, 14000US37019020602
14000US37007920600	Anson	4.19717	0.000272551	0.00275691	High-High	14000US37019020507, 14000US37019020508, 14000US37019020505
14000US37019020404	Brunswick	4.1806	7.45084e-05	0.000847389	High-High	14000US37019020403, 14000US37019020508, 14000US37019020509, 14000US37019020510, 14000US37019020511, 14000US37019020505, 14000US37019020601
14000US37019020507	Brunswick	4.1806	7.45084e-05	0.000847389	High-High	14000US37019020504, 14000US37019020508, 14000US37019020509, 14000US37019020505
14000US37093970402	Hoke	4.17569	2.93867e-06	4.51076e-05	High-High	14000US37019020504, 14000US37019020506, 14000US37019020507, 14000US37019020509, 14000US37019020505
14000US37019020102	Brunswick	4.17006	7.76877e-05	0.000878992	High-High	14000US37019020506, 14000US37019020507, 14000US37019020508, 14000US37019020510, 14000US37019020511, 14000US37019020512
14000US37019020405	Brunswick	4.13891	2.08298e-07	4.01065e-06	High-High	14000US37019020506, 14000US37019020509, 14000US37019020511, 14000US37019020512
14000US37019020506	Brunswick	4.13891	2.08298e-07	4.01065e-06	High-High	14000US37019020402, 14000US37019020403, 14000US37019020506, 14000US37019020509, 14000US37019020510, 14000US37019020512, 14000US37019990100
14000US37105030101	Lee	4.08805	4.75513e-06	7.10034e-05	High-High	14000US37019020509, 14000US37019020510, 14000US37019020511, 14000US37019990100
14000US37019020504	Brunswick	4.08332	0.000807745	0.00729629	High-High	14000US37019020204, 14000US37019020303, 14000US37019020304, 14000US37019020405, 14000US37019020601, 14000US37019020602
14000US37019020603	Brunswick	4.08332	2.12622e-06	3.4292e-05	High-High	14000US37019020308, 14000US37019020309, 14000US37019020310, 14000US37019020402, 14000US37019020511, 14000US37019020512, 14000US37019020307, 14000US37129012203, 14000US37129990100
14000US37019020310	Brunswick	4.07563	2.22196e-06	3.49276e-05	High-High	14000US37019020101, 14000US37129011608, 14000US37141920602, 14000US37141920502, 14000US37019020104, 14000US37019020202, 14000US37129010300, 14000US37129011300, 14000US37129011400, 14000US37129011603, 14000US37129980100
14000US37133000103	Onslow	4.0151	9.76704e-13	3.70465e-11	High-High	14000US37141920204, 14000US37061090702, 14000US37061090600, 14000US37061090802, 14000US37141920300, 14000US37061090502, 14000US37061090400
14000US37061090702	Duplin	3.21215	0.00792665	0.0508743	Insignificant	14000US37061090701, 14000US37061090802, 14000US37141920300
14000US37133000202	Onslow	3.99913	6.2063e-06	9.02174e-05	High-High	14000US37129011500, 14000US37129012300, 14000US37141920202, 14000US37141920203, 14000US37141920602, 14000US37129011603, 14000US37129011606, 14000US37129011607
14000US37019020305	Brunswick	3.99627	2.28791e-05	0.00029541	High-High	14000US37141990100, 14000US37129011608, 14000US37141920101, 14000US37141920202, 14000US37141920203, 14000US37129011607, 14000US37129011705, 14000US37129011800, 14000US37129990100
14000US37133002300	Onslow	3.96734	0.000518156	0.00494501	High-High	14000US37141920201, 14000US37141990100, 14000US37141920102, 14000US37129012300, 14000US37141920202
14000US37019020204	Brunswick	3.96555	6.54422e-07	1.20711e-05	High-High	14000US37141920201, 14000US37129011608, 14000US37129012300, 14000US37141920101, 14000US37141920203
14000US37133001200	Onslow	3.95292	7.931e-06	0.000112313	High-High	14000US37141920201, 14000US37141920403, 14000US37141920601, 14000US37141920204, 14000US37129011608, 14000US37129012300, 14000US37141920202, 14000US37141920602
14000US37061090600	Duplin	3.95221	2.48165e-06	3.86328e-05	High-High	14000US37141920601, 14000US37141920501, 14000US37129011500, 14000US37129011608, 14000US37141920203, 14000US37141920502
14000US37133002100	Onslow	3.94931	1.00811e-06	1.79902e-05	High-High	14000US37055970501, 14000US37177960100, 14000US37013930100, 14000US37187950300, 14000US37137950102, 14000US37031980100, 14000US37031990100, 14000US37055970502, 14000US37055990100, 14000US37013930700, 14000US37055990200, 14000US37095990100, 14000US37095990200, 14000US37137990100
14000US37107011400	Lenoir	0.385236	0.619156	0.72098	Insignificant	14000US37103920300, 14000US37049960300, 14000US37107011200, 14000US37107010100, 14000US37107010200, 14000US37107010300, 14000US37107011300
14000US37133001300	Onslow	3.94673	1.29452e-07	2.70617e-06	High-High	14000US37049961100, 14000US37049961301, 14000US37103920100, 14000US37031970801, 14000US37031970802, 14000US37031970601, 14000US37031970701, 14000US37031970702, 14000US37031970803, 14000US37031970804
14000US37133002400	Onslow	3.9448	1.67424e-08	3.78863e-07	High-High	14000US37133000301, 14000US37141920204, 14000US37061090701, 14000US37141920300, 14000US37061090502, 14000US37133000201
14000US37105030200	Lee	3.94275	5.64023e-05	0.000669205	High-High	14000US37103920100, 14000US37031970805, 14000US37133000103, 14000US37031970802, 14000US37133000102, 14000US37031970803
14000US37133000600	Onslow	3.93128	0.00498782	0.036014	High-High	14000US37103920200, 14000US37103920100, 14000US37031970801, 14000US37133000202, 14000US37133001200, 14000US37133001300, 14000US37133002100, 14000US37133002300, 14000US37133002400, 14000US37133002500, 14000US37133000102, 14000US37103920300, 14000US37133000201
14000US37013930100	Beaufort	1.28217	0.116555	0.336631	Insignificant	14000US37095920100, 14000US37187950300, 14000US37013930600, 14000US37013930700, 14000US37187950200, 14000US37013930200
14000US37133000700	Onslow	3.93128	8.88809e-06	0.000123477	High-High	14000US37093970300, 14000US37093970202, 14000US37155960401, 14000US37093970401, 14000US37155960300
14000US37133000800	Onslow	3.93128	8.88809e-06	0.000123477	High-High	14000US37133000301, 14000US37133000103, 14000US37133001101, 14000US37133001200, 14000US37133000201
14000US37133000900	Onslow	3.93128	1.4488e-07	2.97207e-06	High-High	14000US37133000401, 14000US37133000403, 14000US37133000500
14000US37133001400	Onslow	3.93128	8.88809e-06	0.000123477	High-High	14000US37133000302, 14000US37133000401, 14000US37133000403, 14000US37133000402, 14000US37133000600, 14000US37133000700, 14000US37133000800, 14000US37133000900, 14000US37133001000, 14000US37133002400, 14000US37133002500, 14000US37133002800, 14000US37133990100
14000US37133001500	Onslow	3.93128	0.000582473	0.00548724	High-High	14000US37133000500, 14000US37133000700
14000US37133001700	Onslow	3.93128	1.12888e-06	1.93585e-05	High-High	14000US37133000500, 14000US37133000600, 14000US37133000800, 14000US37133000900, 14000US37133002202
14000US37133001800	Onslow	3.93128	1.12888e-06	1.93585e-05	High-High	14000US37133000500, 14000US37133000700, 14000US37133000900, 14000US37133002202, 14000US37133002400
14000US37133002201	Onslow	3.93128	7.10717e-05	0.000816767	High-High	14000US37133000500, 14000US37133000700, 14000US37133000800, 14000US37133001000, 14000US37133001800, 14000US37133002202, 14000US37133002600
14000US37133002202	Onslow	3.93128	1.12888e-06	1.93585e-05	High-High	14000US37133000302, 14000US37133000500, 14000US37133000900, 14000US37133001102, 14000US37133001800
14000US37133002600	Onslow	3.93128	1.4488e-07	2.97207e-06	High-High	14000US37133000301, 14000US37133000302, 14000US37133000202, 14000US37133001102, 14000US37133001200, 14000US37133001400, 14000US37133001700, 14000US37133001800
14000US37133002500	Onslow	3.80591	1.70035e-05	0.000227578	High-High	14000US37133000301, 14000US37133000302, 14000US37133001000, 14000US37133001101, 14000US37133001800
14000US37031970801	Carteret	3.78177	5.17379e-06	7.67329e-05	High-High	14000US37133000103, 14000US37133000202, 14000US37133001101, 14000US37133001300, 14000US37133001400
14000US37105030501	Lee	3.73021	1.62091e-07	3.29434e-06	High-High	14000US37133000103, 14000US37133001200, 14000US37133001400, 14000US37133001500, 14000US37133001700, 14000US37133002100, 14000US37133002600
14000US37031970805	Carteret	3.69507	1.35916e-08	3.10766e-07	High-High	14000US37133001101, 14000US37133001200, 14000US37133001300, 14000US37133001500, 14000US37133001700
14000US37051980100	Cumberland	3.61382	1.76003e-09	4.59913e-08	High-High	14000US37133001300, 14000US37133001400, 14000US37133001700
14000US37019020203	Brunswick	3.58539	0.000679606	0.00624157	High-High	14000US37133001101, 14000US37133001300, 14000US37133001400, 14000US37133001500, 14000US37133001800, 14000US37133002600
14000US37123960100	Montgomery	3.5244	2.5787e-05	0.000329084	High-High	14000US37133000900, 14000US37133001000, 14000US37133001101, 14000US37133001102, 14000US37133001700, 14000US37133002600
14000US37019020103	Brunswick	3.48426	5.21376e-05	0.000621967	High-High	14000US37133000103, 14000US37133001300, 14000US37133002201, 14000US37133002300, 14000US37133002400, 14000US37133002600
14000US37051003201	Cumberland	3.47118	7.71204e-09	1.83999e-07	High-High	14000US37133002100, 14000US37133002202, 14000US37133002400, 14000US37133002600
14000US37133002800	Onslow	3.44127	2.03264e-05	0.000268774	High-High	14000US37133000700, 14000US37133000800, 14000US37133000900, 14000US37133002201, 14000US37133002400, 14000US37133002600
14000US37125950200	Moore	3.41643	4.52392e-05	0.000554748	High-High	14000US37133000103, 14000US37133002100, 14000US37133002400
14000US37019990100	Brunswick	3.41428	1.17994e-06	2.00773e-05	High-High	14000US37133000103, 14000US37133000500, 14000US37133000800, 14000US37133002100, 14000US37133002201, 14000US37133002202, 14000US37133002300, 14000US37133002500
14000US37019020602	Brunswick	3.3631	8.88468e-12	2.95483e-10	High-High	14000US37133000103, 14000US37133000500, 14000US37133002400, 14000US37133002800, 14000US37133000102
14000US37141920300	Pender	3.28593	2.1625e-15	1.43839e-13	High-High	14000US37133000900, 14000US37133001300, 14000US37133001700, 14000US37133001800, 14000US37133002100, 14000US37133002201, 14000US37133002202
14000US37019020306	Brunswick	3.28201	0.000138339	0.00148851	High-High	14000US37133000500, 14000US37133002500, 14000US37133990100, 14000US37031970901, 14000US37133000102, 14000US37031990100
14000US37123960401	Montgomery	3.18765	0.000194935	0.00204728	High-High	14000US37141990100, 14000US37133000403, 14000US37141920102, 14000US37133000500, 14000US37133002800, 14000US37031970901, 14000US37031990100
14000US37061090701	Duplin	3.18036	5.83441e-05	0.000688523	High-High	14000US37177960100, 14000US37095920100, 14000US37013930100, 14000US37187950100, 14000US37187950200
14000US37085071402	Harnett	3.16524	2.18995e-05	0.000287841	High-High	14000US37105030401, 14000US37105030402, 14000US37105030502, 14000US37105030503, 14000US37105030702, 14000US37085071301, 14000US37085071401
14000US37187950300	Washington	3.09653	0.000239288	0.00245438	High-High	14000US37105030401, 14000US37105030501, 14000US37085071002, 14000US37085071101, 14000US37085071102, 14000US37085071301, 14000US37105030701, 14000US37037020702
14000US37049960300	Craven	3.04004	4.4912e-12	1.56479e-10	High-High	14000US37125950301, 14000US37123960500, 14000US37125950200, 14000US37151030802, 14000US37123960200
14000US37133000102	Onslow	3.02639	4.07881e-06	6.17447e-05	High-High	14000US37125950301, 14000US37125950100, 14000US37123960100, 14000US37151030802, 14000US37151030900
14000US37007920200	Anson	3.02161	1.83726e-05	0.000244412	High-High	14000US37007920100, 14000US37153970200, 14000US37123960401, 14000US37167931100, 14000US37007920400, 14000US37167931000, 14000US37007920300
14000US37019020505	Brunswick	3.01754	2.15594e-06	3.4292e-05	High-High	14000US37051980100, 14000US37125950501, 14000US37085071303, 14000US37085071401, 14000US37085071203, 14000US37051003600
14000US37105030702	Lee	2.95198	9.2867e-06	0.000128203	High-High	14000US37141920601, 14000US37019020101, 14000US37141920501, 14000US37047930100, 14000US37129011500, 14000US37141920602, 14000US37017950100, 14000US37017950600
14000US37019020601	Brunswick	2.92169	1.87983e-08	4.21043e-07	High-High	14000US37017950400, 14000US37017950100, 14000US37051003002, 14000US37017950300, 14000US37051002900
14000US37085071401	Harnett	2.91851	1.01685e-06	1.79998e-05	High-High	14000US37017950200, 14000US37017950100, 14000US37017950600, 14000US37017950300, 14000US37017950500
14000US37187950100	Washington	0.473183	0.510536	0.640727	Insignificant	14000US37177960100, 14000US37187950300, 14000US37187950200, 14000US37015960400, 14000US37041930102, 14000US37143920202
14000US37093970401	Hoke	2.90499	1.40015e-06	2.34605e-05	High-High	14000US37105030602, 14000US37125950100, 14000US37037020500, 14000US37105030601, 14000US37105030701, 14000US37037020702, 14000US37037020200, 14000US37037020300, 14000US37037020800
14000US37129012300	New Hanover	2.83014	4.77499e-05	0.000577321	High-High	14000US37153970200, 14000US37007920200, 14000US37123960402, 14000US37167931100
14000US37155960401	Robeson	2.81584	6.46721e-05	0.000747133	High-High	14000US37123960500, 14000US37153970200, 14000US37123960401, 14000US37167931100, 14000US37123960200, 14000US37167931000, 14000US37123960300, 14000US37167930200
14000US37007920500	Anson	2.79324	9.58801e-05	0.00105228	High-High	14000US37051003201, 14000US37093970103, 14000US37093970401, 14000US37051003103, 14000US37051003104, 14000US37155960201
14000US37085071301	Harnett	2.74655	8.69036e-07	1.57647e-05	High-High	14000US37093970300, 14000US37093970102, 14000US37093970103, 14000US37093970402, 14000US37051003102, 14000US37155960201, 14000US37155960202, 14000US37155960300
14000US37167931100	Stanly	2.72549	0.000204229	0.00213468	High-High	14000US37153970200, 14000US37007920200, 14000US37123960401, 14000US37123960402, 14000US37167931000
14000US37049960200	Craven	2.72548	3.97487e-05	0.000498562	High-High	14000US37049960102, 14000US37013930900, 14000US37049960300, 14000US37013931000, 14000US37147001200, 14000US37147001500
14000US37013930900	Beaufort	2.71991	0.000676756	0.00624151	High-High	14000US37031970805, 14000US37031970801, 14000US37031970901, 14000US37133000102, 14000US37031970803, 14000US37031970902
14000US37137950102	Pamlico	2.69641	6.303e-07	1.17247e-05	High-High	14000US37133002800, 14000US37133990100, 14000US37031970802, 14000US37133000102, 14000US37031970803, 14000US37031970902, 14000US37031990100
14000US37017950100	Bladen	2.64599	3.06452e-07	5.84923e-06	High-High	14000US37031970801, 14000US37133000103, 14000US37133002500, 14000US37133002800, 14000US37031970802, 14000US37031970901
14000US37129011608	New Hanover	2.63708	0.000354717	0.00349149	High-High	14000US37085070700, 14000US37085070801, 14000US37085070802, 14000US37085070500, 14000US37085070600, 14000US37085070402, 14000US37085070902
14000US37031970802	Carteret	2.63533	6.01525e-05	0.0007027	High-High	14000US37085070401, 14000US37085070801, 14000US37085070802, 14000US37085071002, 14000US37085071101, 14000US37085071102, 14000US37085070600, 14000US37085071201
14000US37051003102	Cumberland	2.57967	0.000207964	0.00216341	High-High	14000US37085070401, 14000US37085070700, 14000US37085070802, 14000US37085070903, 14000US37085070904, 14000US37085071001, 14000US37085071002, 14000US37085070902
14000US37085071102	Harnett	2.5251	9.03988e-05	0.00100215	High-High	14000US37085070401, 14000US37085070700, 14000US37085070801
14000US37085070901	Harnett	1.21574	0.0593164	0.230442	Insignificant	14000US37085070903, 14000US37085070904, 14000US37085070902, 14000US37101041502, 14000US37101041503, 14000US37183053108
14000US37085070903	Harnett	2.05032	0.0094689	0.0587125	Insignificant	14000US37085070801, 14000US37085070901, 14000US37085070904, 14000US37085070902
14000US37031970901	Carteret	2.5133	3.56422e-05	0.000449624	High-High	14000US37085070801, 14000US37085070901, 14000US37085070903, 14000US37085071001, 14000US37183053107, 14000US37085070902, 14000US37183053108
14000US37085071001	Harnett	1.73227	0.0142176	0.0819096	Insignificant	14000US37085070801, 14000US37085070904, 14000US37085071002, 14000US37183053107, 14000US37183053108
14000US37085071303	Harnett	2.5098	9.97095e-05	0.00108887	High-High	14000US37105030702, 14000US37085070700, 14000US37085070801, 14000US37085071001, 14000US37085071101, 14000US37037020702, 14000US37183053107, 14000US37183053207
14000US37085070802	Harnett	2.50568	0.00604805	0.0402895	High-High	14000US37105030702, 14000US37085070700, 14000US37085071002, 14000US37085071102, 14000US37037020702
14000US37085071302	Harnett	2.50568	0.00604805	0.0402895	High-High	14000US37105030702, 14000US37085070700, 14000US37085071101, 14000US37085071204, 14000US37085071301, 14000US37085071201
14000US37085071202	Harnett	2.26084	0.0132473	0.0773344	Insignificant	14000US37085071204, 14000US37085071201, 14000US37085071203
14000US37047930200	Columbus	2.4948	8.93975e-05	0.000996078	High-High	14000US37085071102, 14000US37085071202, 14000US37085071301, 14000US37085071303, 14000US37085071201, 14000US37085071203
14000US37017950400	Bladen	2.45943	0.0019442	0.0159236	High-High	14000US37105030503, 14000US37105030501, 14000US37105030702, 14000US37085071102, 14000US37085071204, 14000US37085071302, 14000US37085071303, 14000US37085071401
14000US37031970101	Carteret	2.44938	0.0052337	0.0376655	High-High	14000US37085071301, 14000US37085071303, 14000US37085071401
14000US37007920400	Anson	2.44773	0.000629807	0.00585774	High-High	14000US37085071402, 14000US37085071204, 14000US37085071301, 14000US37085071302, 14000US37085071401, 14000US37085071203
14000US37085070700	Harnett	2.41387	1.53513e-05	0.000206724	High-High	14000US37125950501, 14000US37105030503, 14000US37105030501, 14000US37085071402, 14000US37085071301, 14000US37085071302, 14000US37085071303
14000US37105030601	Lee	2.40304	9.15846e-07	1.64777e-05	High-High	14000US37103920200, 14000US37107011400, 14000US37133000103, 14000US37049960300, 14000US37133000201, 14000US37107011200, 14000US37061090501
14000US37017950200	Bladen	2.38427	0.00266474	0.0207693	High-High	14000US37019020504, 14000US37019020506, 14000US37019020507, 14000US37019020508, 14000US37019020601, 14000US37047931300
14000US37085071204	Harnett	2.38326	0.000219717	0.0022749	High-High	14000US37019020403, 14000US37019020404, 14000US37019020405, 14000US37019020506, 14000US37019020603, 14000US37019020505, 14000US37019020602, 14000US37047930200, 14000US37047931300
14000US37085071101	Harnett	2.3828	0.000746737	0.00677309	High-High	14000US37019020101, 14000US37047930100, 14000US37019020102, 14000US37019020103, 14000US37019020203, 14000US37019020204, 14000US37019020405, 14000US37019020603, 14000US37019020601, 14000US37047930200
14000US37103920300	Jones	2.33255	9.14107e-05	0.00100827	High-High	14000US37047930100, 14000US37019020601, 14000US37019020602, 14000US37047931300, 14000US37017950600, 14000US37047930300
14000US37123960402	Montgomery	2.3312	0.000114694	0.00124016	High-High	14000US37019020505, 14000US37019020601, 14000US37047930200, 14000US37047930300, 14000US37047930400, 14000US37047931000, 14000US37047931100, 14000US37047931200
14000US37031970702	Carteret	2.3295	4.14595e-06	6.23313e-05	High-High	14000US37141920501, 14000US37047930100, 14000US37141920502, 14000US37017950200, 14000US37017950400, 14000US37017950600, 14000US37163971000, 14000US37051002900, 14000US37163970900
14000US37085070801	Harnett	2.278	4.49684e-05	0.000554526	High-High	14000US37137950101, 14000US37137950201, 14000US37137950202, 14000US37013930800, 14000US37095920100, 14000US37013930700, 14000US37095990200, 14000US37137990100
14000US37037020500	Chatham	1.97702	0.00823718	0.0522561	Insignificant	14000US37125950100, 14000US37037020600, 14000US37151030900, 14000US37037020300
14000US37031970103	Carteret	2.26769	4.30658e-05	0.000534065	High-High	14000US37017950200, 14000US37051001400, 14000US37051001500, 14000US37051003001, 14000US37017950300, 14000US37051002900
14000US37031970703	Carteret	2.26769	4.30658e-05	0.000534065	High-High	14000US37007920100, 14000US37007920200, 14000US37007920500, 14000US37007920300
14000US37095920100	Hyde	2.23613	4.7869e-05	0.000577321	High-High	14000US37007920100, 14000US37007920600, 14000US37007920400, 14000US37007920300
14000US37105030701	Lee	2.10877	3.253e-06	4.95856e-05	High-High	14000US37047930100, 14000US37141920502, 14000US37017950400, 14000US37047930200, 14000US37017950100, 14000US37017950500, 14000US37047930500, 14000US37047930300, 14000US37047930400
14000US37163971000	Sampson	1.18026	0.015207	0.0866999	Insignificant	14000US37141920501, 14000US37017950100, 14000US37061090802, 14000US37141920300, 14000US37163970900, 14000US37061090801, 14000US37163970800, 14000US37163970100
14000US37017950600	Bladen	2.07402	7.72816e-06	0.000110151	High-High	14000US37085070500, 14000US37085070600, 14000US37085071201, 14000US37085071203, 14000US37051002502, 14000US37051002504, 14000US37051002600, 14000US37051003600, 14000US37051980200
14000US37085070500	Harnett	1.3538	0.0078806	0.0508743	Insignificant	14000US37085070401, 14000US37051003700, 14000US37085070600, 14000US37051002600, 14000US37085070100, 14000US37085070300, 14000US37085070402
14000US37031970302	Carteret	2.06004	1.08862e-05	0.000149345	High-High	14000US37085070401, 14000US37085070700, 14000US37051003700, 14000US37085070500, 14000US37085071201, 14000US37051002600
14000US37031970803	Carteret	2.02931	6.05058e-05	0.0007027	High-High	14000US37085070700, 14000US37085071102, 14000US37085071202, 14000US37085071204, 14000US37051003700, 14000US37085070600, 14000US37085071203, 14000US37051003600
14000US37129011500	New Hanover	2.01236	0.00142837	0.0122952	High-High	14000US37085071402, 14000US37085071202, 14000US37085071204, 14000US37085071303, 14000US37051003700, 14000US37085071201, 14000US37051003600
14000US37085071203	Harnett	2.00712	8.19439e-05	0.000917688	High-High	14000US37049960500, 14000US37049960102, 14000US37049960401, 14000US37103920200, 14000US37107011400, 14000US37049960200, 14000US37103920300, 14000US37147001500, 14000US37107010100
14000US37085071002	Harnett	2.00658	0.000325113	0.00322906	High-High	14000US37061090701, 14000US37061090702, 14000US37163971000, 14000US37141920300, 14000US37061090400, 14000US37061090801
14000US37037020600	Chatham	1.9991	0.000509285	0.00488157	High-High	14000US37141920402, 14000US37141920403, 14000US37141920204, 14000US37141920501, 14000US37061090701, 14000US37061090702, 14000US37061090600, 14000US37163971000, 14000US37061090802
14000US37031970502	Carteret	1.99515	0.00128975	0.0111897	High-High	14000US37031970102, 14000US37031980100
14000US37051003312	Cumberland	1.97689	0.000404373	0.0039625	High-High	14000US37031970102, 14000US37031970301, 14000US37031970200, 14000US37031970304, 14000US37031980100
14000US37031970200	Carteret	1.54091	0.031375	0.151859	Insignificant	14000US37031970103, 14000US37031970304, 14000US37031980100
14000US37085071201	Harnett	1.94254	4.57982e-05	0.000558484	High-High	14000US37031970301, 14000US37031970704, 14000US37031970303, 14000US37031970304, 14000US37031970402, 14000US37031970403, 14000US37031970504
14000US37031970504	Carteret	1.9043	0.000592292	0.0055559	High-High	14000US37031970302, 14000US37031970304, 14000US37031970402, 14000US37031970403, 14000US37031971102, 14000US37031980100, 14000US37031990100
14000US37047931300	Columbus	1.90328	0.000553904	0.00525357	High-High	14000US37031970301, 14000US37031970103, 14000US37031970200, 14000US37031970302, 14000US37031970303, 14000US37031980100
14000US37085070401	Harnett	1.88034	0.00163187	0.013753	High-High	14000US37031970402, 14000US37031970403, 14000US37031970501, 14000US37031970503, 14000US37031970605
14000US37085070600	Harnett	1.87724	0.000650021	0.00602024	High-High	14000US37031970302, 14000US37031970303, 14000US37031970401, 14000US37031970403, 14000US37031970503, 14000US37031970504
14000US37031970304	Carteret	1.84374	0.000268242	0.00272589	High-High	14000US37031970302, 14000US37031970303, 14000US37031970401, 14000US37031970402, 14000US37031970501, 14000US37031970605, 14000US37031971101, 14000US37031971102
14000US37051003314	Cumberland	1.79832	0.000320142	0.00319968	High-High	14000US37031970704, 14000US37031970401, 14000US37031970403, 14000US37031970502, 14000US37031970503, 14000US37031970603, 14000US37031970604, 14000US37031970605, 14000US37031970703
14000US37019020104	Brunswick	1.76876	2.14416e-06	3.4292e-05	High-High	14000US37031970704, 14000US37031970501, 14000US37031970503, 14000US37031970504
14000US37133000201	Onslow	1.74904	9.09526e-08	1.93826e-06	High-High	14000US37031970401, 14000US37031970402, 14000US37031970501, 14000US37031970502, 14000US37031970504
14000US37031970701	Carteret	1.7453	0.00164159	0.013753	High-High	14000US37031970704, 14000US37031970302, 14000US37031970402, 14000US37031970502, 14000US37031970503
14000US37031970804	Carteret	1.7453	0.00164159	0.013753	High-High	14000US37031970805, 14000US37031970602, 14000US37031970701, 14000US37031970804, 14000US37031970903, 14000US37031971001
14000US37031970501	Carteret	1.7428	2.42325e-05	0.000311055	High-High	14000US37031970601, 14000US37031970603, 14000US37031970604, 14000US37031970701, 14000US37031971001, 14000US37031971002
14000US37031970601	Carteret	1.71124	0.00071856	0.00654456	High-High	14000US37031970501, 14000US37031970602, 14000US37031970604, 14000US37031970701, 14000US37031970702, 14000US37031970703
14000US37051003002	Cumberland	1.70249	0.00392194	0.0289854	High-High	14000US37031970501, 14000US37031970602, 14000US37031970603, 14000US37031970605, 14000US37031971002
14000US37031970902	Carteret	1.6943	0.000811224	0.00729769	High-High	14000US37031970401, 14000US37031970403, 14000US37031970501, 14000US37031970604, 14000US37031971002, 14000US37031971101
14000US37085070904	Harnett	1.69304	0.0045603	0.0332554	High-High	14000US37031970805, 14000US37031970601, 14000US37031970602, 14000US37031970603, 14000US37031970702
14000US37051003307	Cumberland	1.66621	7.91889e-05	0.000891383	High-High	14000US37049961100, 14000US37049961301, 14000US37031970805, 14000US37031970603, 14000US37031970701, 14000US37031970703
14000US37051003103	Cumberland	1.66336	0.00291677	0.022623	High-High	14000US37031970704, 14000US37049961301, 14000US37031970501, 14000US37031970603, 14000US37031970702
14000US37055970601	Dare	1.66181	0.00310843	0.0234467	High-High	14000US37031970805, 14000US37031970801, 14000US37031970802, 14000US37031970901, 14000US37031970804, 14000US37031970902
14000US37051003700	Cumberland	1.65088	0.000237525	0.00244774	High-High	14000US37031970805, 14000US37031970601, 14000US37031970803, 14000US37031970902, 14000US37031970903
14000US37051003600	Cumberland	1.64059	3.24684e-05	0.000411955	High-High	14000US37031970802, 14000US37031970901, 14000US37031970803, 14000US37031970804, 14000US37031970903, 14000US37031990100
14000US37051003305	Cumberland	1.63542	0.00342895	0.0255137	High-High	14000US37031970601, 14000US37031970804, 14000US37031970902, 14000US37031971001, 14000US37031990100
14000US37051003311	Cumberland	1.63542	0.00342895	0.0255137	High-High	14000US37031970601, 14000US37031970602, 14000US37031970903, 14000US37031971002, 14000US37031990100
14000US37051003204	Cumberland	1.59344	0.00435381	0.0319619	High-High	14000US37031970602, 14000US37031970604, 14000US37031970605, 14000US37031971001, 14000US37031971101, 14000US37031990100
14000US37051003309	Cumberland	1.55874	0.0018136	0.0149096	High-High	14000US37031970403, 14000US37031970605, 14000US37031971002, 14000US37031971102, 14000US37031990100
14000US37051003310	Cumberland	1.55874	0.0018136	0.0149096	High-High	14000US37031970303, 14000US37031970403, 14000US37031971101, 14000US37031980100, 14000US37031990100
14000US37051003402	Cumberland	1.55874	0.0018136	0.0149096	High-High	14000US37031970102, 14000US37095920100, 14000US37031970101, 14000US37031970103, 14000US37031970200, 14000US37031970303, 14000US37031970304, 14000US37031971102, 14000US37031990100, 14000US37031990200, 14000US37095990100, 14000US37095990200
14000US37051003404	Cumberland	1.55874	0.0018136	0.0149096	High-High	14000US37095920100, 14000US37133002800, 14000US37133990100, 14000US37031970901, 14000US37031970303, 14000US37031970902, 14000US37031970903, 14000US37031971001, 14000US37031971002, 14000US37031971101, 14000US37031971102, 14000US37031980100, 14000US37095990100, 14000US37095990200
14000US37031990100	Carteret	1.55293	2.63361e-06	4.07096e-05	High-High	14000US37105030602, 14000US37105030101, 14000US37105030102, 14000US37105030200, 14000US37037020600, 14000US37105030701
14000US37031970303	Carteret	1.54091	0.000999483	0.00884623	High-High	14000US37105030101, 14000US37105030200, 14000US37105030401, 14000US37105030702, 14000US37037020600, 14000US37105030601, 14000US37037020702
14000US37055970101	Dare	-0.15726	0.732748	0.818932	Insignificant	14000US37055970102, 14000US37055990100, 14000US37053110101, 14000US37053110401, 14000US37053110402, 14000US37053990100
14000US37055970102	Dare	1.12324	0.014316	0.0822605	Insignificant	14000US37055970501, 14000US37055970101, 14000US37055970200, 14000US37055970300, 14000US37055990100, 14000US37053110402
14000US37055970200	Dare	1.26628	0.0510624	0.209108	Insignificant	14000US37055970102, 14000US37055970300, 14000US37055990100
14000US37031970401	Carteret	1.54091	0.00543832	0.0381377	High-High	14000US37055970501, 14000US37055970102, 14000US37055970200, 14000US37055970400, 14000US37055970601, 14000US37055990100
14000US37055970400	Dare	1.26628	0.0117414	0.0706093	Insignificant	14000US37055970300, 14000US37055970502, 14000US37055970601, 14000US37055970602, 14000US37055990100
14000US37055970502	Dare	1.00936	0.0277339	0.138354	Insignificant	14000US37095920100, 14000US37055970400, 14000US37055970602, 14000US37055990100, 14000US37055990200, 14000US37095990100
14000US37031970402	Carteret	1.54091	0.00232005	0.0182527	High-High	14000US37055970501, 14000US37055970300, 14000US37055970400, 14000US37055970602
14000US37055970602	Dare	1.32255	0.00849465	0.0537342	Insignificant	14000US37055970501, 14000US37055970400, 14000US37055970502, 14000US37055970601, 14000US37055990200
14000US37055990100	Dare	0.876151	0.0135493	0.0787499	Insignificant	14000US37095920100, 14000US37055970101, 14000US37055970102, 14000US37055970200, 14000US37055970300, 14000US37055970400, 14000US37055970502, 14000US37053110101, 14000US37095990100, 14000US37053990100
14000US37051000200	Cumberland	1.25198	0.0250572	0.127365	Insignificant	14000US37051000500, 14000US37051001400, 14000US37051001500, 14000US37051003800
14000US37031970403	Carteret	1.54091	0.000433697	0.00421224	High-High	14000US37051000200, 14000US37051000600, 14000US37051001500, 14000US37051001603, 14000US37051001604, 14000US37051001700, 14000US37051003800
14000US37031970503	Carteret	1.54091	0.00543832	0.0381377	High-High	14000US37051000500, 14000US37051000701, 14000US37051000702, 14000US37051001700, 14000US37051001800, 14000US37051003800
14000US37031970602	Carteret	1.54091	0.00232005	0.0182527	High-High	14000US37051000600, 14000US37051000702, 14000US37051000900, 14000US37051001800, 14000US37051002001, 14000US37051002002, 14000US37051002100
14000US37031970603	Carteret	1.54091	0.00232005	0.0182527	High-High	14000US37051000600, 14000US37051000701, 14000US37051000800, 14000US37051000900, 14000US37051001800, 14000US37051003800
14000US37031970604	Carteret	1.54091	0.00543832	0.0381377	High-High	14000US37051000702, 14000US37051000900, 14000US37051001000, 14000US37051001100, 14000US37051001200, 14000US37051003800
14000US37031970605	Carteret	1.54091	0.00232005	0.0182527	High-High	14000US37051000701, 14000US37051000702, 14000US37051000800, 14000US37051001000, 14000US37051002100, 14000US37051002300, 14000US37051002401
14000US37031970903	Carteret	1.54091	0.00543832	0.0381377	High-High	14000US37051000800, 14000US37051000900, 14000US37051001100, 14000US37051002300, 14000US37051002401, 14000US37051002402
14000US37051001100	Cumberland	1.25198	0.0122261	0.0725306	Insignificant	14000US37051000800, 14000US37051001000, 14000US37051001200, 14000US37051002402, 14000US37051002501
14000US37031971001	Carteret	1.54091	0.00543832	0.0381377	High-High	14000US37051000800, 14000US37051001100, 14000US37051002402, 14000US37051002501, 14000US37051002502, 14000US37051002600, 14000US37051003800
14000US37051001400	Cumberland	1.03403	0.00880271	0.0553638	Insignificant	14000US37051003002, 14000US37051000200, 14000US37051001500, 14000US37051002600, 14000US37051003800, 14000US37051002900, 14000US37051002700, 14000US37051002800
14000US37031971002	Carteret	1.54091	0.00232005	0.0182527	High-High	14000US37051003002, 14000US37051000200, 14000US37051000500, 14000US37051001400, 14000US37051001601, 14000US37051001604, 14000US37051003001, 14000US37051003104
14000US37031971101	Carteret	1.54091	0.00543832	0.0381377	High-High	14000US37051003201, 14000US37051001500, 14000US37051001603, 14000US37051001604, 14000US37051001901, 14000US37051003103, 14000US37051003001, 14000US37051003104
14000US37031971102	Carteret	1.54091	0.00543832	0.0381377	High-High	14000US37051003201, 14000US37051000500, 14000US37051001601, 14000US37051001604, 14000US37051001700, 14000US37051001901
14000US37051001604	Cumberland	1.25198	0.0250572	0.127365	Insignificant	14000US37051000500, 14000US37051001500, 14000US37051001601, 14000US37051001603
14000US37019020307	Brunswick	1.53486	0.000140764	0.0015072	High-High	14000US37051000500, 14000US37051000600, 14000US37051001603, 14000US37051001800, 14000US37051001901, 14000US37051001902
14000US37055970300	Dare	1.52997	0.000851018	0.00762442	High-High	14000US37051000600, 14000US37051000701, 14000US37051000702, 14000US37051001700, 14000US37051001902, 14000US37051002002
14000US37051001903	Cumberland	1.52515	0.00227329	0.0182474	High-High	14000US37051003201, 14000US37051001601, 14000US37051001603, 14000US37051001700, 14000US37051001902, 14000US37051001903, 14000US37051003203
14000US37051001902	Cumberland	1.25198	0.0122261	0.0725306	Insignificant	14000US37051001700, 14000US37051001800, 14000US37051001901, 14000US37051001903, 14000US37051002002
14000US37051003205	Cumberland	1.52515	0.00227329	0.0182474	High-High	14000US37051003201, 14000US37051001901, 14000US37051001902, 14000US37051002002, 14000US37051003203
14000US37051003304	Cumberland	1.50761	0.000947717	0.00845625	High-High	14000US37051000701, 14000US37051002002, 14000US37051002100, 14000US37051002200, 14000US37051003302, 14000US37051003304, 14000US37051003309, 14000US37051003310
14000US37051001603	Cumberland	1.47962	0.00117755	0.0102977	High-High	14000US37051000701, 14000US37051001800, 14000US37051001902, 14000US37051001903, 14000US37051002001, 14000US37051003203, 14000US37051003302
14000US37051002100	Cumberland	1.25198	0.0122261	0.0725306	Insignificant	14000US37051000701, 14000US37051000900, 14000US37051002001, 14000US37051002200, 14000US37051002300
14000US37051003203	Cumberland	1.47962	0.00117755	0.0102977	High-High	14000US37051002001, 14000US37051002100, 14000US37051002300, 14000US37051003304, 14000US37051003407, 14000US37051003408
14000US37051003401	Cumberland	1.47109	0.000492498	0.00476226	High-High	14000US37051000900, 14000US37051001000, 14000US37051002100, 14000US37051002200, 14000US37051002401, 14000US37051003408, 14000US37051980200
14000US37051001901	Cumberland	1.4471	0.000608046	0.00567941	High-High	14000US37051000900, 14000US37051001000, 14000US37051002300, 14000US37051002402, 14000US37051003408, 14000US37051980200
14000US37051003407	Cumberland	1.4437	0.000255269	0.00260612	High-High	14000US37051001000, 14000US37051001100, 14000US37051001200, 14000US37051002401, 14000US37051002501, 14000US37051980200
14000US37047930300	Columbus	1.39777	0.00563357	0.0393811	High-High	14000US37051001100, 14000US37051001200, 14000US37051002402, 14000US37051002502, 14000US37051002503, 14000US37051980200
14000US37017950300	Bladen	1.39505	0.000158107	0.00167654	High-High	14000US37051003700, 14000US37051001200, 14000US37051002501, 14000US37051002503, 14000US37051002504, 14000US37051002600
14000US37051002503	Cumberland	1.25198	0.0250572	0.127365	Insignificant	14000US37051002501, 14000US37051002502, 14000US37051002504, 14000US37051980200
14000US37051002504	Cumberland	1.31688	0.0184426	0.10045	Insignificant	14000US37051003700, 14000US37051002502, 14000US37051002503, 14000US37051980200
14000US37017950500	Bladen	1.38685	0.00394157	0.0290327	High-High	14000US37051003700, 14000US37085070500, 14000US37085070600, 14000US37051001200, 14000US37051001400, 14000US37051002502, 14000US37051003800, 14000US37085070100, 14000US37051002700
14000US37031980100	Carteret	1.38302	0.000108099	0.00117464	High-High	14000US37051003201, 14000US37051003102, 14000US37051001601, 14000US37051003104
14000US37051001601	Cumberland	1.37459	0.000497828	0.00479269	High-High	14000US37051003201, 14000US37051001901, 14000US37051001903, 14000US37051002002, 14000US37051003204, 14000US37051003302
14000US37061090802	Duplin	1.36322	0.00723743	0.0474214	High-High	14000US37051003201, 14000US37051003203, 14000US37051003205, 14000US37051003302
14000US37061090502	Duplin	1.30531	0.000555275	0.00525357	High-High	14000US37051003201, 14000US37051003204, 14000US37051003302, 14000US37051003307, 14000US37051003314
14000US37051002502	Cumberland	1.29525	0.00450924	0.0329926	High-High	14000US37051002001, 14000US37051002002, 14000US37051003203, 14000US37051003204, 14000US37051003205, 14000US37051003307, 14000US37051003310, 14000US37051003311
14000US37123960200	Montgomery	1.29352	0.000987418	0.00877483	High-High	14000US37051980100, 14000US37051002001, 14000US37051002200, 14000US37051003305, 14000US37051003309, 14000US37051003407
14000US37051980200	Cumberland	1.27558	0.000149709	0.0015952	High-High	14000US37051980100, 14000US37051003304, 14000US37051003309, 14000US37051003407
14000US37051000500	Cumberland	1.25198	0.00301738	0.0228384	High-High	14000US37051980100, 14000US37051003201, 14000US37051003205, 14000US37051003302, 14000US37051003311, 14000US37051003312, 14000US37051003314
14000US37051000600	Cumberland	1.25198	0.0060452	0.0402895	High-High	14000US37051980100, 14000US37051002001, 14000US37051003304, 14000US37051003305, 14000US37051003310
14000US37051000701	Cumberland	1.25198	0.00301738	0.0228384	High-High	14000US37051980100, 14000US37051002001, 14000US37051003302, 14000US37051003309, 14000US37051003311
14000US37051000702	Cumberland	1.25198	0.0060452	0.0402895	High-High	14000US37051980100, 14000US37051003302, 14000US37051003307, 14000US37051003310
14000US37051000800	Cumberland	1.25198	0.0060452	0.0402895	High-High	14000US37051980100, 14000US37051003313, 14000US37051003307, 14000US37051003314
14000US37051000900	Cumberland	1.25198	0.00301738	0.0228384	High-High	14000US37051003201, 14000US37051003313, 14000US37051003205, 14000US37051003307, 14000US37051003312
14000US37051001000	Cumberland	1.25198	0.0060452	0.0402895	High-High	14000US37051980100, 14000US37051003402, 14000US37051003406, 14000US37051003408, 14000US37051003500, 14000US37051003600, 14000US37051980200
14000US37051001200	Cumberland	1.25198	0.00301738	0.0228384	High-High	14000US37051980100, 14000US37051003401, 14000US37051003403, 14000US37051003404, 14000US37051003406
14000US37051003403	Cumberland	1.25198	0.0250572	0.127365	Insignificant	14000US37051003402, 14000US37051003404, 14000US37051003405, 14000US37051003406
14000US37051001700	Cumberland	1.25198	0.0060452	0.0402895	High-High	14000US37051980100, 14000US37051003402, 14000US37051003403, 14000US37051003405, 14000US37051003407
14000US37051003405	Cumberland	1.25198	0.0250572	0.127365	Insignificant	14000US37051003403, 14000US37051003404, 14000US37051003406, 14000US37051003407
14000US37051001800	Cumberland	1.25198	0.0060452	0.0402895	High-High	14000US37051003401, 14000US37051003402, 14000US37051003403, 14000US37051003405, 14000US37051003407, 14000US37051003408
14000US37051002001	Cumberland	1.25198	0.00151669	0.0129036	High-High	14000US37051980100, 14000US37051002200, 14000US37051003304, 14000US37051003305, 14000US37051003404, 14000US37051003405, 14000US37051003406, 14000US37051003408
14000US37051002002	Cumberland	1.25198	0.00301738	0.0228384	High-High	14000US37051002200, 14000US37051002300, 14000US37051002401, 14000US37051003401, 14000US37051003406, 14000US37051003407, 14000US37051980200
14000US37051003500	Cumberland	1.25198	0.0523913	0.211784	Insignificant	14000US37051003401, 14000US37051003600, 14000US37051980200
14000US37051002200	Cumberland	1.25198	0.0060452	0.0402895	High-High	14000US37051980100, 14000US37085071402, 14000US37051003700, 14000US37085071201, 14000US37085071203, 14000US37051003401, 14000US37051003500, 14000US37051980200
14000US37051002300	Cumberland	1.25198	0.00301738	0.0228384	High-High	14000US37051000200, 14000US37051000500, 14000US37051000600, 14000US37051000702, 14000US37051000800, 14000US37051001200, 14000US37051001400, 14000US37051002600
14000US37051002401	Cumberland	1.25198	0.0060452	0.0402895	High-High	14000US37051003700, 14000US37051002300, 14000US37051002401, 14000US37051002402, 14000US37051002501, 14000US37051002503, 14000US37051002504, 14000US37051003401, 14000US37051003408, 14000US37051003500, 14000US37051003600
14000US37051002402	Cumberland	1.25198	0.0060452	0.0402895	High-High	14000US37051003002, 14000US37051001500, 14000US37051001601, 14000US37155960101, 14000US37017950300, 14000US37051003104, 14000US37155960201
14000US37155960101	Robeson	0.990225	0.0290516	0.143947	Insignificant	14000US37051003001, 14000US37017950300, 14000US37155961400, 14000US37051003104, 14000US37155960201, 14000US37155960102
14000US37013931000	Beaufort	0.585689	0.162221	0.409945	Insignificant	14000US37013930900, 14000US37049960200, 14000US37147001200, 14000US37013930501, 14000US37013930300, 14000US37147000900, 14000US37147001100
14000US37147001200	Pitt	-0.0737625	0.851973	0.904254	Insignificant	14000US37049960200, 14000US37013931000, 14000US37147001500, 14000US37147001100, 14000US37147000502, 14000US37147001003, 14000US37147001303, 14000US37147001402
14000US37051002501	Cumberland	1.25198	0.0060452	0.0402895	High-High	14000US37017950200, 14000US37017950400, 14000US37051003002, 14000US37051003001, 14000US37155960101, 14000US37155961400, 14000US37017950500, 14000US37155961500, 14000US37051002900
14000US37155961400	Robeson	0.929375	0.060845	0.233735	Insignificant	14000US37155960101, 14000US37017950300, 14000US37155961500, 14000US37155960102, 14000US37155961301
14000US37151030802	Randolph	0.609493	0.115551	0.336266	Insignificant	14000US37123960100, 14000US37125950200, 14000US37123960200, 14000US37151030900, 14000US37151030700, 14000US37151030100, 14000US37151030202, 14000US37151030801
14000US37051003302	Cumberland	1.25198	0.00151669	0.0129036	High-High	14000US37017950400, 14000US37017950600, 14000US37017950300, 14000US37047930500, 14000US37155961500
14000US37051003406	Cumberland	1.25198	0.0060452	0.0402895	High-High	14000US37017950600, 14000US37017950500, 14000US37155961500, 14000US37047930400, 14000US37047930700, 14000US37047930800, 14000US37047930600, 14000US37155961601, 14000US37155961602
14000US37155961500	Robeson	0.822301	0.0216788	0.11663	Insignificant	14000US37017950300, 14000US37155961400, 14000US37017950500, 14000US37047930500, 14000US37155961601, 14000US37155960802, 14000US37155961100, 14000US37155961301, 14000US37155961302
14000US37051003408	Cumberland	1.25198	0.00301738	0.0228384	High-High	14000US37047930200, 14000US37047931300, 14000US37017950600, 14000US37047930400
14000US37051003800	Cumberland	1.25198	0.00151669	0.0129036	High-High	14000US37047931300, 14000US37017950600, 14000US37047930500, 14000US37047930300, 14000US37047930800, 14000US37047930900, 14000US37047931000
14000US37047930700	Columbus	0.985086	0.0168055	0.0931515	Insignificant	14000US37047930500, 14000US37047930800, 14000US37047930900, 14000US37047931000, 14000US37047931100, 14000US37047930600
14000US37047930800	Columbus	1.03857	0.0396683	0.181023	Insignificant	14000US37047930500, 14000US37047930400, 14000US37047930700, 14000US37047930900
14000US37047930900	Columbus	1.02181	0.0429693	0.189924	Insignificant	14000US37047930400, 14000US37047930700, 14000US37047930800, 14000US37047931000
14000US37047931000	Columbus	1.1334	0.0120558	0.0721046	Insignificant	14000US37047931300, 14000US37047930400, 14000US37047930700, 14000US37047930900, 14000US37047931100
14000US37047931100	Columbus	1.07593	0.0171603	0.0946403	Insignificant	14000US37047931300, 14000US37047930700, 14000US37047931000, 14000US37047931200, 14000US37047930600
14000US37047931200	Columbus	1.11201	0.0565115	0.223501	Insignificant	14000US37047931300, 14000US37047931100, 14000US37047930600
14000US37051001500	Cumberland	1.24997	0.00154343	0.0130804	High-High	14000US37019020101, 14000US37019020102, 14000US37019020103, 14000US37019020201, 14000US37129011500, 14000US37019020202, 14000US37129011300
14000US37051002600	Cumberland	1.19396	0.00133305	0.0115199	High-High	14000US37019020103, 14000US37019020201, 14000US37019020203, 14000US37019020204, 14000US37019020306, 14000US37129011500, 14000US37019020104, 14000US37129010900, 14000US37129012203, 14000US37129010800, 14000US37129011300, 14000US37129012101, 14000US37129012105, 14000US37129012202
14000US37051003001	Cumberland	1.18811	0.00466642	0.0338046	High-High	14000US37019020305, 14000US37019020306, 14000US37019020310, 14000US37019990100, 14000US37129012203, 14000US37129990100
14000US37129010900	New Hanover	0.087399	0.842427	0.897635	Insignificant	14000US37019020202, 14000US37129010700, 14000US37129010800, 14000US37129011000, 14000US37129011300
14000US37129012203	New Hanover	0.978144	0.015248	0.0867083	Insignificant	14000US37019020306, 14000US37019990100, 14000US37019020202, 14000US37019020307, 14000US37129012202, 14000US37129990100
14000US37047930400	Columbus	1.16651	0.0022237	0.0180779	High-High	14000US37123960500, 14000US37123960100, 14000US37123960402, 14000US37151030802, 14000US37123960300, 14000US37151030700
14000US37019020202	Brunswick	1.05674	6.03475e-05	0.0007027	High-High	14000US37133000301, 14000US37061090701, 14000US37061090600, 14000US37133000201, 14000US37061090501, 14000US37061090400
14000US37047930500	Columbus	1.04857	0.00341919	0.0255137	High-High	14000US37133000301, 14000US37103920200, 14000US37061090600, 14000US37133000103, 14000US37133000202, 14000US37103920300, 14000US37061090502, 14000US37061090501
14000US37037020702	Chatham	0.481025	0.0503158	0.20721	Insignificant	14000US37105030702, 14000US37037020600, 14000US37085071002, 14000US37085071101, 14000US37105030701, 14000US37183053207, 14000US37037020104, 14000US37037020800, 14000US37037020701, 14000US37183053410, 14000US37183053411, 14000US37183053412, 14000US37183053413
14000US37151030900	Randolph	0.796687	0.0126029	0.0745642	Insignificant	14000US37125950100, 14000US37125950200, 14000US37037020500, 14000US37151030802, 14000US37037020300, 14000US37151031000, 14000US37151030801
14000US37051002900	Cumberland	0.860434	0.00266831	0.0207693	High-Low	14000US37017950200, 14000US37017950100, 14000US37051003002, 14000US37051001400, 14000US37017950300, 14000US37163970900, 14000US37051002800, 14000US37163970400
14000US37163970900	Sampson	0.42614	0.197701	0.447872	Insignificant	14000US37017950100, 14000US37163971000, 14000US37051002900, 14000US37163970400, 14000US37163970500, 14000US37163970800
14000US37173960200	Swain	-0.243766	0.54606	0.659297	Insignificant	14000US37173940100, 14000US37173980200, 14000US37173960302, 14000US37173960301
14000US37147001500	Pitt	0.190336	0.527046	0.642703	Insignificant	14000US37049960200, 14000US37049960300, 14000US37147001200, 14000US37107010100, 14000US37147001401, 14000US37147001402, 14000US37147001600
14000US37051003104	Cumberland	0.900016	0.00224791	0.0182072	High-Low	14000US37051003102, 14000US37051001500, 14000US37051001601, 14000US37051003103, 14000US37051003001, 14000US37155960101, 14000US37155960201
14000US37155960201	Robeson	0.814704	0.00567777	0.039439	High-Low	14000US37051003102, 14000US37093970401, 14000US37051003001, 14000US37155960101, 14000US37051003104, 14000US37155960102, 14000US37155960202
14000US37167931000	Stanly	0.492321	0.0358348	0.166647	Insignificant	14000US37007920200, 14000US37123960402, 14000US37167931100, 14000US37007920300, 14000US37123960300, 14000US37167930200, 14000US37167930900, 14000US37167930300, 14000US37167930700, 14000US37167931201, 14000US37167931202
14000US37085070100	Harnett	0.511628	0.0927486	0.291249	Insignificant	14000US37085070500, 14000US37051002600, 14000US37163970301, 14000US37085070300, 14000US37051002700, 14000US37085070200
14000US37163970301	Sampson	0.0577795	0.836864	0.892574	Insignificant	14000US37085070100, 14000US37051002700, 14000US37163970302, 14000US37085070200, 14000US37101041400, 14000US37163970200, 14000US37101041300
14000US37047930600	Columbus	0.702767	0.030363	0.149098	Insignificant	14000US37047930500, 14000US37047930700, 14000US37047931100, 14000US37047931200, 14000US37155961602
14000US37155961601	Robeson	0.509526	0.0853641	0.281343	Insignificant	14000US37047930500, 14000US37155961500, 14000US37155961602, 14000US37155960801, 14000US37155960802, 14000US37155961802
14000US37155961602	Robeson	0.446252	0.103537	0.315643	Insignificant	14000US37047930500, 14000US37047930600, 14000US37155961601, 14000US37155960801, 14000US37155961700, 14000US37155961802, 14000US37155961900
14000US37007920300	Anson	0.825438	0.000682544	0.00624243	High-Low	14000US37007920600, 14000US37007920200, 14000US37007920400, 14000US37007920500, 14000US37167931000, 14000US37179020800, 14000US37167930900, 14000US37179020100
14000US37107011200	Lenoir	-0.0449104	0.831859	0.888583	Insignificant	14000US37107011400, 14000US37103920300, 14000US37061090501, 14000US37061090100, 14000US37191000602, 14000US37107011100, 14000US37191000401, 14000US37107011001, 14000US37107011300
14000US37183053107	Wake	0.293351	0.149939	0.392271	Insignificant	14000US37085070904, 14000US37085071001, 14000US37085071002, 14000US37183053207, 14000US37183053108, 14000US37183053105, 14000US37183053106, 14000US37183053109
14000US37179020800	Union	0.339679	0.127145	0.356883	Insignificant	14000US37007920600, 14000US37007920300, 14000US37179020901, 14000US37179020100, 14000US37179020701, 14000US37179020702
14000US37179020901	Union	0.183385	0.410029	0.589399	Insignificant	14000US37007920600, 14000US37179020800, 14000US37179020502, 14000US37179020602, 14000US37179020702, 14000US37179020902
14000US37023020202	Burke	0.181534	0.439659	0.606105	Insignificant	14000US37023020301, 14000US37023020500, 14000US37023021400, 14000US37023020100, 14000US37023020201
14000US37023020301	Burke	0.100084	0.640444	0.736412	Insignificant	14000US37023020202, 14000US37023021400, 14000US37023020302, 14000US37111970200, 14000US37111970901, 14000US37023020201
14000US37023020500	Burke	0.247209	0.346781	0.539151	Insignificant	14000US37023020202, 14000US37023020600, 14000US37023021400, 14000US37023020100
14000US37023020600	Burke	0.253112	0.281368	0.506818	Insignificant	14000US37023020500, 14000US37023020801, 14000US37023020802, 14000US37023021400, 14000US37023020100
14000US37023020801	Burke	0.229502	0.328658	0.5332	Insignificant	14000US37023020600, 14000US37023020802, 14000US37023020900, 14000US37023020100, 14000US37027030800
14000US37023020802	Burke	0.276721	0.238923	0.491966	Insignificant	14000US37023020600, 14000US37023020801, 14000US37023020900, 14000US37023021201, 14000US37023021400
14000US37023020900	Burke	0.220687	0.266169	0.502682	Insignificant	14000US37023020801, 14000US37023020802, 14000US37023021201, 14000US37023021202, 14000US37023021000, 14000US37027030800, 14000US37027031401
14000US37023021201	Burke	0.226998	0.252746	0.497194	Insignificant	14000US37023020802, 14000US37023020900, 14000US37023021301, 14000US37023021400, 14000US37023021202, 14000US37023021203, 14000US37023021302
14000US37023021301	Burke	0.17182	0.513064	0.641786	Insignificant	14000US37023021201, 14000US37023021400, 14000US37023021302, 14000US37023020302
14000US37023021400	Burke	0.248286	0.181034	0.435713	Insignificant	14000US37023020202, 14000US37023020301, 14000US37023020500, 14000US37023020600, 14000US37023020802, 14000US37023021201, 14000US37023021301, 14000US37023020302
14000US37183053207	Wake	0.0242774	0.871894	0.919657	Insignificant	14000US37085071002, 14000US37037020702, 14000US37183053107, 14000US37183053106, 14000US37183053204, 14000US37183053206, 14000US37183053413, 14000US37183053417, 14000US37183053420
14000US37023021100	Burke	0.161761	0.312192	0.519871	Insignificant	14000US37023021202, 14000US37035010501, 14000US37035010600, 14000US37035010700, 14000US37035011101, 14000US37023021000, 14000US37027031402, 14000US37027031300
14000US37023021202	Burke	0.184452	0.249191	0.497194	Insignificant	14000US37023020900, 14000US37023021201, 14000US37023021100, 14000US37035010700, 14000US37035011101, 14000US37035011801, 14000US37023021203, 14000US37023021000
14000US37123960300	Montgomery	0.249322	0.119068	0.342536	Insignificant	14000US37123960402, 14000US37123960200, 14000US37167931000, 14000US37167930102, 14000US37167930200, 14000US37151030700, 14000US37057062001, 14000US37159050904
14000US37167930102	Stanly	0.033712	0.843378	0.897777	Insignificant	14000US37123960300, 14000US37167930200, 14000US37057062001, 14000US37167930101, 14000US37167930300, 14000US37167930500, 14000US37159050904
14000US37167930200	Stanly	0.248293	0.17905	0.433054	Insignificant	14000US37123960402, 14000US37167931000, 14000US37123960300, 14000US37167930102, 14000US37167930300, 14000US37167931201
14000US37155960102	Robeson	0.319244	0.0766806	0.265479	Insignificant	14000US37155960101, 14000US37155961400, 14000US37155960201, 14000US37155960202, 14000US37155960701, 14000US37155961301
14000US37155960202	Robeson	0.313786	0.0818554	0.277273	Insignificant	14000US37093970401, 14000US37155960201, 14000US37155960102, 14000US37155960300, 14000US37155960402, 14000US37155960701
14000US37155960300	Robeson	0.527553	0.00344372	0.025537	High-Low	14000US37155960401, 14000US37093970402, 14000US37093970401, 14000US37155960202, 14000US37155960402, 14000US37155960701
14000US37155960402	Robeson	0.301711	0.0706766	0.250218	Insignificant	14000US37155960401, 14000US37155960202, 14000US37155960300, 14000US37155960501, 14000US37155960600, 14000US37155960701, 14000US37155960702
14000US37155960501	Robeson	0.301711	0.0706766	0.250218	Insignificant	14000US37155960401, 14000US37155960402, 14000US37155960502, 14000US37155960503, 14000US37155960600, 14000US37155961801, 14000US37155962001
14000US37155960502	Robeson	0.195609	0.443317	0.606105	Insignificant	14000US37155960501, 14000US37155960503, 14000US37155961801
14000US37155960503	Robeson	0.195609	0.277973	0.506818	Insignificant	14000US37155960501, 14000US37155960502, 14000US37155960600, 14000US37155960801, 14000US37155961801, 14000US37155961802
14000US37155960600	Robeson	0.195609	0.277973	0.506818	Insignificant	14000US37155960402, 14000US37155960501, 14000US37155960503, 14000US37155960701, 14000US37155960702, 14000US37155960801
14000US37155960701	Robeson	0.195609	0.183644	0.436135	Insignificant	14000US37155960102, 14000US37155960202, 14000US37155960300, 14000US37155960402, 14000US37155960600, 14000US37155960702, 14000US37155960900, 14000US37155961301, 14000US37155961302
14000US37155960702	Robeson	0.195609	0.277973	0.506818	Insignificant	14000US37155960402, 14000US37155960600, 14000US37155960701, 14000US37155960801, 14000US37155960900, 14000US37155961302
14000US37155960801	Robeson	0.223549	0.128648	0.357687	Insignificant	14000US37155961601, 14000US37155961602, 14000US37155960503, 14000US37155960600, 14000US37155960702, 14000US37155960802, 14000US37155960900, 14000US37155961000, 14000US37155961802
14000US37155960802	Robeson	0.276913	0.161066	0.408632	Insignificant	14000US37155961500, 14000US37155961601, 14000US37155960801, 14000US37155961000, 14000US37155961100
14000US37155960900	Robeson	0.195609	0.322109	0.532803	Insignificant	14000US37155960701, 14000US37155960702, 14000US37155960801, 14000US37155961000, 14000US37155961302
14000US37155961000	Robeson	0.195609	0.277973	0.506818	Insignificant	14000US37155960801, 14000US37155960802, 14000US37155960900, 14000US37155961100, 14000US37155961200, 14000US37155961302
14000US37155961100	Robeson	0.251767	0.202569	0.453293	Insignificant	14000US37155961500, 14000US37155960802, 14000US37155961000, 14000US37155961200, 14000US37155961302
14000US37155961200	Robeson	0.195609	0.443317	0.606105	Insignificant	14000US37155961000, 14000US37155961100, 14000US37155961302
14000US37155961301	Robeson	0.310858	0.115663	0.336266	Insignificant	14000US37155961400, 14000US37155961500, 14000US37155960102, 14000US37155960701, 14000US37155961302
14000US37155961302	Robeson	0.230708	0.139389	0.372752	Insignificant	14000US37155961500, 14000US37155960701, 14000US37155960702, 14000US37155960900, 14000US37155961000, 14000US37155961100, 14000US37155961200, 14000US37155961301
14000US37155961700	Robeson	0.237519	0.351967	0.544829	Insignificant	14000US37155961602, 14000US37155961802, 14000US37155961900
14000US37155961801	Robeson	0.288448	0.0646232	0.237466	Insignificant	14000US37155960401, 14000US37155960501, 14000US37155960502, 14000US37155960503, 14000US37155961802, 14000US37155961900, 14000US37155962001, 14000US37155962002
14000US37155961802	Robeson	0.231532	0.165371	0.414846	Insignificant	14000US37155961601, 14000US37155961602, 14000US37155960503, 14000US37155960801, 14000US37155961700, 14000US37155961801, 14000US37155961900
14000US37155961900	Robeson	0.220755	0.26384	0.501844	Insignificant	14000US37155961602, 14000US37155961700, 14000US37155961801, 14000US37155961802, 14000US37155962002
14000US37155962001	Robeson	0.492696	0.012658	0.074689	Insignificant	14000US37155960401, 14000US37165010400, 14000US37155960501, 14000US37155961801, 14000US37155962002
14000US37155962002	Robeson	0.381288	0.0844419	0.280408	Insignificant	14000US37165010400, 14000US37155961801, 14000US37155961900, 14000US37155962001
14000US37085070300	Harnett	0.241919	0.210292	0.462054	Insignificant	14000US37085070500, 14000US37085070100, 14000US37085070402, 14000US37085070200, 14000US37101041400
14000US37085070402	Harnett	0.314467	0.0744012	0.259223	Insignificant	14000US37085070401, 14000US37085070500, 14000US37085070300, 14000US37085070902, 14000US37101041503, 14000US37101041400
14000US37085070902	Harnett	0.49773	0.00110663	0.00975526	High-Low	14000US37085070401, 14000US37085070801, 14000US37085070901, 14000US37085070903, 14000US37085070904, 14000US37085070402, 14000US37101041502, 14000US37101041503
14000US37101041502	Johnston	-0.00731904	0.962195	0.979139	Insignificant	14000US37085070901, 14000US37085070902, 14000US37101041503, 14000US37183053108, 14000US37183052901, 14000US37101041102, 14000US37101041103, 14000US37101041501
14000US37101041503	Johnston	0.165383	0.34797	0.540166	Insignificant	14000US37085070901, 14000US37085070402, 14000US37085070902, 14000US37101041502, 14000US37101041400, 14000US37101041501
14000US37035010102	Catawba	0.104283	0.502122	0.632334	Insignificant	14000US37035010202, 14000US37035011200, 14000US37035011300, 14000US37035011401, 14000US37035010101, 14000US37035011501
14000US37035010201	Catawba	0.101932	0.592369	0.694941	Insignificant	14000US37035010202, 14000US37035010301, 14000US37003040600, 14000US37035010101
14000US37035010202	Catawba	0.131989	0.297894	0.507675	Insignificant	14000US37035010102, 14000US37035010201, 14000US37035010301, 14000US37035010303, 14000US37035010304, 14000US37035011000, 14000US37035011200, 14000US37035011701, 14000US37035010101
14000US37035010301	Catawba	0.123985	0.424943	0.596007	Insignificant	14000US37035010201, 14000US37035010202, 14000US37035010302, 14000US37035010303, 14000US37003040600, 14000US37003040700
14000US37035010302	Catawba	0.118854	0.485134	0.620826	Insignificant	14000US37035010301, 14000US37035010303, 14000US37035010401, 14000US37035010502, 14000US37003040700
14000US37035010303	Catawba	0.145314	0.393443	0.574651	Insignificant	14000US37035010202, 14000US37035010301, 14000US37035010302, 14000US37035010304, 14000US37035010401
14000US37035010304	Catawba	0.145314	0.393443	0.574651	Insignificant	14000US37035010202, 14000US37035010303, 14000US37035010401, 14000US37035010402, 14000US37035011000
14000US37035010401	Catawba	0.135657	0.38269	0.574529	Insignificant	14000US37035010302, 14000US37035010303, 14000US37035010304, 14000US37035010402, 14000US37035010501, 14000US37035010502
14000US37035010402	Catawba	0.145314	0.445391	0.606105	Insignificant	14000US37035010304, 14000US37035010401, 14000US37035010501, 14000US37035011000
14000US37035010501	Catawba	0.13728	0.278956	0.506818	Insignificant	14000US37023021100, 14000US37035010401, 14000US37035010402, 14000US37035010600, 14000US37035010700, 14000US37035010900, 14000US37035011000, 14000US37027031300, 14000US37035010502
14000US37035010600	Catawba	0.154516	0.482333	0.620826	Insignificant	14000US37023021100, 14000US37035010501, 14000US37035010700
14000US37035010700	Catawba	0.154516	0.320104	0.530286	Insignificant	14000US37023021100, 14000US37023021202, 14000US37035010501, 14000US37035010600, 14000US37035010900, 14000US37035011101
14000US37035010900	Catawba	0.145314	0.393443	0.574651	Insignificant	14000US37035010501, 14000US37035010700, 14000US37035011000, 14000US37035011101, 14000US37035011102
14000US37035011000	Catawba	0.145314	0.312396	0.519871	Insignificant	14000US37035010202, 14000US37035010304, 14000US37035010402, 14000US37035010501, 14000US37035010900, 14000US37035011102, 14000US37035011701
14000US37035011101	Catawba	0.14889	0.300643	0.509977	Insignificant	14000US37023021100, 14000US37023021202, 14000US37035010700, 14000US37035010900, 14000US37035011102, 14000US37035011801, 14000US37023021203
14000US37035011102	Catawba	0.145314	0.393443	0.574651	Insignificant	14000US37035010900, 14000US37035011000, 14000US37035011101, 14000US37035011701, 14000US37035011801
14000US37035011200	Catawba	0.145314	0.393443	0.574651	Insignificant	14000US37035010102, 14000US37035010202, 14000US37035011300, 14000US37035011601, 14000US37035011701
14000US37035011300	Catawba	0.145314	0.393443	0.574651	Insignificant	14000US37035010102, 14000US37035011200, 14000US37035011401, 14000US37035011402, 14000US37035011601
14000US37035011401	Catawba	0.0960768	0.572504	0.676708	Insignificant	14000US37035010102, 14000US37035011300, 14000US37035011402, 14000US37035010101, 14000US37035011501
14000US37035011402	Catawba	0.117989	0.488312	0.620826	Insignificant	14000US37035011300, 14000US37035011401, 14000US37035011601, 14000US37035011602, 14000US37035011501
14000US37035011601	Catawba	0.124317	0.387418	0.574651	Insignificant	14000US37035011200, 14000US37035011300, 14000US37035011402, 14000US37035011701, 14000US37035011602, 14000US37035011702, 14000US37035011501
14000US37035011701	Catawba	0.142725	0.288703	0.506818	Insignificant	14000US37035010202, 14000US37035011000, 14000US37035011102, 14000US37035011200, 14000US37035011601, 14000US37035011801, 14000US37035011702, 14000US37035011802
14000US37035011801	Catawba	0.141988	0.323595	0.5332	Insignificant	14000US37023021202, 14000US37035011101, 14000US37035011102, 14000US37035011701, 14000US37035011702, 14000US37035011802, 14000US37023021203
14000US37035011602	Catawba	0.101314	0.417373	0.594054	Insignificant	14000US37035011402, 14000US37035011601, 14000US37035011702, 14000US37109070800, 14000US37109070901, 14000US37109071101, 14000US37035011504, 14000US37035011501
14000US37035011702	Catawba	0.117536	0.346825	0.539151	Insignificant	14000US37035011601, 14000US37035011701, 14000US37035011801, 14000US37035011602, 14000US37035011802, 14000US37109070700, 14000US37109070800, 14000US37109070600
14000US37035011802	Catawba	0.111091	0.48237	0.620826	Insignificant	14000US37035011701, 14000US37035011801, 14000US37035011702, 14000US37023021203, 14000US37109070600
14000US37107010100	Lenoir	-0.0733994	0.510538	0.640727	Insignificant	14000US37107011400, 14000US37049960300, 14000US37147001500, 14000US37107010200, 14000US37107010500, 14000US37107010800, 14000US37079950102, 14000US37147001600, 14000US37079950300, 14000US37107010900
14000US37167930900	Stanly	0.0901284	0.521827	0.642697	Insignificant	14000US37167931000, 14000US37007920300, 14000US37179020100, 14000US37167930700, 14000US37167930801, 14000US37167930802
14000US37179020100	Union	0.00959201	0.936914	0.969602	Insignificant	14000US37007920300, 14000US37179020800, 14000US37167930900, 14000US37167930802, 14000US37179020204, 14000US37179020202, 14000US37179020601, 14000US37179020701
14000US37061090501	Duplin	0.184245	0.172674	0.425387	Insignificant	14000US37103920300, 14000US37061090502, 14000US37133000201, 14000US37107011200, 14000US37061090400, 14000US37061090100
14000US37051002700	Cumberland	0.240243	0.0728957	0.255601	Insignificant	14000US37051001400, 14000US37051002600, 14000US37085070100, 14000US37163970301, 14000US37051002800, 14000US37163970302
14000US37051002800	Cumberland	0.191588	0.191752	0.44224	Insignificant	14000US37051001400, 14000US37051002900, 14000US37051002700, 14000US37163970302, 14000US37163970400
14000US37163970302	Sampson	0.0442505	0.740914	0.823864	Insignificant	14000US37163970301, 14000US37051002700, 14000US37051002800, 14000US37163970400, 14000US37163970200, 14000US37163970500
14000US37163970400	Sampson	0.11948	0.415521	0.594054	Insignificant	14000US37051002900, 14000US37163970900, 14000US37051002800, 14000US37163970302, 14000US37163970500
14000US37109070100	Lincoln	0.099704	0.494699	0.625138	Insignificant	14000US37109070201, 14000US37109070300, 14000US37109070700, 14000US37109070800, 14000US37109070400
14000US37109070201	Lincoln	0.106851	0.512871	0.641786	Insignificant	14000US37109070100, 14000US37109070202, 14000US37109070300, 14000US37109070800
14000US37109070202	Lincoln	0.100895	0.448969	0.606105	Insignificant	14000US37109070201, 14000US37109070300, 14000US37109070800, 14000US37109070901, 14000US37109070902, 14000US37109071001
14000US37109070300	Lincoln	0.0925568	0.526127	0.642697	Insignificant	14000US37109070100, 14000US37109070201, 14000US37109070202, 14000US37109070400, 14000US37109071001
14000US37109070700	Lincoln	0.0823826	0.536391	0.650485	Insignificant	14000US37035011702, 14000US37109070100, 14000US37109070800, 14000US37109070400, 14000US37109070600, 14000US37109070500
14000US37109070800	Lincoln	0.109388	0.375184	0.566779	Insignificant	14000US37035011602, 14000US37035011702, 14000US37109070100, 14000US37109070201, 14000US37109070202, 14000US37109070700, 14000US37109070901
14000US37109070901	Lincoln	0.108627	0.456916	0.608944	Insignificant	14000US37035011602, 14000US37109070202, 14000US37109070800, 14000US37109070902, 14000US37109071101
14000US37109070902	Lincoln	0.0798977	0.548745	0.66181	Insignificant	14000US37109070202, 14000US37109070901, 14000US37109071101, 14000US37109071001, 14000US37109071002, 14000US37109071102
14000US37109071101	Lincoln	0.0502759	0.643642	0.739296	Insignificant	14000US37035011602, 14000US37109070901, 14000US37109070902, 14000US37109071002, 14000US37035011504, 14000US37109071102, 14000US37109071203, 14000US37109071201, 14000US37109071202
14000US37023021203	Burke	0.101292	0.341964	0.53528	Insignificant	14000US37023021201, 14000US37023021202, 14000US37035011101, 14000US37035011801, 14000US37035011802, 14000US37045950101, 14000US37023021302, 14000US37109070600
14000US37023020100	Burke	0.110018	0.3338	0.5332	Insignificant	14000US37023020202, 14000US37023020500, 14000US37023020600, 14000US37023020801, 14000US37027030800, 14000US37027030900, 14000US37023020201
14000US37023021000	Burke	0.122861	0.361912	0.555911	Insignificant	14000US37023020900, 14000US37023021100, 14000US37023021202, 14000US37027031401, 14000US37027031402
14000US37027030800	Caldwell	0.0825242	0.438169	0.606105	Insignificant	14000US37023020801, 14000US37023020900, 14000US37023020100, 14000US37027030900, 14000US37027031401, 14000US37027030200, 14000US37027030300, 14000US37027030700
14000US37027030900	Caldwell	-0.00792382	0.944815	0.97292	Insignificant	14000US37023020100, 14000US37027030800, 14000US37027030200, 14000US37027030300, 14000US37023020201, 14000US37011930200, 14000US37027031000
14000US37027031401	Caldwell	0.0797038	0.516864	0.642697	Insignificant	14000US37023020900, 14000US37023021000, 14000US37027030800, 14000US37027031402, 14000US37027030700, 14000US37027031403
14000US37027031402	Caldwell	0.0745279	0.544437	0.657699	Insignificant	14000US37023021100, 14000US37023021000, 14000US37027031401, 14000US37027031300, 14000US37027031202, 14000US37027031403
14000US37045950101	Cleveland	0.0358314	0.730345	0.817078	Insignificant	14000US37023021203, 14000US37023021302, 14000US37045950200, 14000US37109070600, 14000US37109070500, 14000US37161960100, 14000US37045950102
14000US37027031300	Caldwell	0.0499802	0.579346	0.682988	Insignificant	14000US37023021100, 14000US37035010501, 14000US37027031402, 14000US37035010502, 14000US37003040700, 14000US37003040300, 14000US37027031202, 14000US37027031403, 14000US37027031201
14000US37151030700	Randolph	0.00576795	0.944983	0.97292	Insignificant	14000US37151030802, 14000US37123960200, 14000US37123960300, 14000US37057062001, 14000US37057061902, 14000US37057062002, 14000US37151030100, 14000US37151030504, 14000US37151030600
14000US37003040600	Alexander	0.0440467	0.627486	0.727342	Insignificant	14000US37035010201, 14000US37035010301, 14000US37003040700, 14000US37003040300, 14000US37003040400, 14000US37003040500, 14000US37035010101
14000US37035010502	Catawba	0.0733872	0.473593	0.620826	Insignificant	14000US37035010302, 14000US37035010401, 14000US37035010501, 14000US37027031300, 14000US37003040700
14000US37109070400	Lincoln	0.0451232	0.556713	0.668116	Insignificant	14000US37109070100, 14000US37109070300, 14000US37109070700, 14000US37109071001, 14000US37109070500, 14000US37071030301, 14000US37071030501, 14000US37071030601
14000US37109071001	Lincoln	0.0473312	0.53758	0.651208	Insignificant	14000US37109070202, 14000US37109070300, 14000US37109070902, 14000US37109070400, 14000US37109071002, 14000US37071030203, 14000US37071030205, 14000US37071030301
14000US37109071002	Lincoln	0.0341958	0.699784	0.791358	Insignificant	14000US37109070902, 14000US37109071101, 14000US37109071001, 14000US37071030203, 14000US37109071102, 14000US37071030101
14000US37037020103	Chatham	-0.00345991	0.970422	0.985235	Insignificant	14000US37037020104, 14000US37037020105, 14000US37037020701, 14000US37135012202, 14000US37135012201
14000US37037020104	Chatham	0.0375296	0.657457	0.752015	Insignificant	14000US37037020702, 14000US37037020103, 14000US37037020105, 14000US37037020800, 14000US37037020701, 14000US37037020106
14000US37037020105	Chatham	-0.0151103	0.858559	0.90835	Insignificant	14000US37037020103, 14000US37037020104, 14000US37135010704, 14000US37135012202, 14000US37135012201, 14000US37037020106
14000US37037020200	Chatham	0.0245651	0.721976	0.809365	Insignificant	14000US37037020600, 14000US37037020300, 14000US37037020402, 14000US37037020800, 14000US37151031000, 14000US37001021803, 14000US37151031200, 14000US37001021902, 14000US37037020106
14000US37037020300	Chatham	0.135633	0.0835061	0.279349	Insignificant	14000US37037020600, 14000US37037020500, 14000US37151030900, 14000US37037020200, 14000US37037020401, 14000US37037020402, 14000US37151031000
14000US37037020401	Chatham	0.0431033	0.768952	0.844347	Insignificant	14000US37037020300, 14000US37037020402
14000US37037020402	Chatham	0.0431033	0.718962	0.806398	Insignificant	14000US37037020200, 14000US37037020300, 14000US37037020401
14000US37037020800	Chatham	0.112849	0.223802	0.474214	Insignificant	14000US37037020600, 14000US37037020702, 14000US37037020104, 14000US37037020200, 14000US37037020106
14000US37003040700	Alexander	0.0497333	0.512257	0.641786	Insignificant	14000US37035010301, 14000US37035010302, 14000US37027031300, 14000US37003040600, 14000US37035010502, 14000US37003040300
14000US37023021302	Burke	0.041717	0.491898	0.621957	Insignificant	14000US37023021201, 14000US37023021301, 14000US37023021203, 14000US37045950101, 14000US37023020302, 14000US37111970901, 14000US37161960100
14000US37045950200	Cleveland	0.0117918	0.847467	0.900819	Insignificant	14000US37045950101, 14000US37045950301, 14000US37109070500, 14000US37045950102, 14000US37045950800, 14000US37045951300
14000US37109070600	Lincoln	0.0438507	0.474704	0.620826	Insignificant	14000US37035011702, 14000US37035011802, 14000US37109070700, 14000US37023021203, 14000US37045950101, 14000US37109070500
14000US37183053108	Wake	0.07873	0.125308	0.353535	Insignificant	14000US37085070901, 14000US37085070904, 14000US37085071001, 14000US37183053107, 14000US37101041502, 14000US37183053105, 14000US37183053109, 14000US37183052901
14000US37035011504	Catawba	0.0164747	0.742788	0.825112	Insignificant	14000US37035011602, 14000US37109071101, 14000US37035011501, 14000US37035011503, 14000US37097061204, 14000US37097061402, 14000US37097061401, 14000US37109071203
14000US37045950301	Cleveland	0.00697591	0.892086	0.932927	Insignificant	14000US37045950200, 14000US37109070500, 14000US37045950302, 14000US37071030602, 14000US37071030700, 14000US37045950700, 14000US37045950800
14000US37109070500	Lincoln	0.0239773	0.618354	0.720428	Insignificant	14000US37109070700, 14000US37045950101, 14000US37109070400, 14000US37045950200, 14000US37109070600, 14000US37045950301, 14000US37071030601, 14000US37071030602
14000US37085070200	Harnett	0.0691055	0.302788	0.512825	Insignificant	14000US37085070100, 14000US37163970301, 14000US37085070300, 14000US37101041400
14000US37101041400	Johnston	-0.00269743	0.951986	0.975086	Insignificant	14000US37163970301, 14000US37085070300, 14000US37085070402, 14000US37101041503, 14000US37085070200, 14000US37101041202, 14000US37101041300, 14000US37101041201, 14000US37101041501
14000US37087980100	Haywood	-0.0445765	0.551541	0.664087	Insignificant	14000US37087920700, 14000US37173980200, 14000US37087920101
14000US37071030203	Gaston	0.0121323	0.78336	0.853337	Insignificant	14000US37109071001, 14000US37109071002, 14000US37071030204, 14000US37071030205, 14000US37071033500, 14000US37071030101
14000US37071030204	Gaston	0.00566919	0.889552	0.931123	Insignificant	14000US37071030203, 14000US37071030205, 14000US37071031003, 14000US37071031101, 14000US37071033500, 14000US37071030101, 14000US37071030102
14000US37071030205	Gaston	0.0136866	0.756444	0.836407	Insignificant	14000US37109071001, 14000US37071030203, 14000US37071030204, 14000US37071030301, 14000US37071030302, 14000US37071033500
14000US37071030301	Gaston	0.0146727	0.700903	0.792216	Insignificant	14000US37109070400, 14000US37109071001, 14000US37071030205, 14000US37071030302, 14000US37071030401, 14000US37071030402, 14000US37071030501, 14000US37071033500
14000US37071030302	Gaston	0.0117145	0.759078	0.836407	Insignificant	14000US37071030205, 14000US37071030301, 14000US37071030402, 14000US37071030901, 14000US37071030902, 14000US37071031001, 14000US37071031301, 14000US37071033500
14000US37071030401	Gaston	0.0117145	0.851194	0.903905	Insignificant	14000US37071030301, 14000US37071030402, 14000US37071030501
14000US37071030402	Gaston	0.0109073	0.761921	0.837884	Insignificant	14000US37071030301, 14000US37071030302, 14000US37071030401, 14000US37071030501, 14000US37071030802, 14000US37071030901, 14000US37071031401, 14000US37071031500, 14000US37071030502
14000US37071030501	Gaston	0.0113291	0.781484	0.852152	Insignificant	14000US37109070400, 14000US37071030301, 14000US37071030401, 14000US37071030402, 14000US37071030601, 14000US37071030502, 14000US37071030700
14000US37071030601	Gaston	0.0117839	0.80744	0.87084	Insignificant	14000US37109070400, 14000US37109070500, 14000US37071030501, 14000US37071030602, 14000US37071030700
14000US37071030802	Gaston	0.00735542	0.879049	0.924096	Insignificant	14000US37071030402, 14000US37071031500, 14000US37071030502, 14000US37071030801, 14000US37071031600
14000US37071030901	Gaston	0.0117145	0.808552	0.87084	Insignificant	14000US37071030302, 14000US37071030402, 14000US37071030902, 14000US37071031401, 14000US37071031500
14000US37071030902	Gaston	0.0117145	0.808552	0.87084	Insignificant	14000US37071030302, 14000US37071030901, 14000US37071031301, 14000US37071031401, 14000US37071031402
14000US37071031001	Gaston	0.0117145	0.744901	0.826152	Insignificant	14000US37071030302, 14000US37071031003, 14000US37071031004, 14000US37071031202, 14000US37071031301, 14000US37071031302, 14000US37071032200, 14000US37071032301, 14000US37071033500
14000US37071031003	Gaston	0.00818809	0.852759	0.904254	Insignificant	14000US37071030204, 14000US37071031001, 14000US37071031004, 14000US37071031101, 14000US37071033500, 14000US37071031102
14000US37071031004	Gaston	0.00325105	0.946325	0.97292	Insignificant	14000US37071031001, 14000US37071031003, 14000US37071031202, 14000US37071031102, 14000US37071031201
14000US37071031101	Gaston	0.00325105	0.946325	0.97292	Insignificant	14000US37071030204, 14000US37071031003, 14000US37071033500, 14000US37071030102, 14000US37071031102
14000US37071031202	Gaston	0.00325105	0.946325	0.97292	Insignificant	14000US37071031001, 14000US37071031004, 14000US37071032301, 14000US37071031201, 14000US37071032302
14000US37071031301	Gaston	0.0117145	0.774252	0.846777	Insignificant	14000US37071030302, 14000US37071030902, 14000US37071031001, 14000US37071031302, 14000US37071031401, 14000US37071031402, 14000US37071032100
14000US37071031302	Gaston	0.0117145	0.790639	0.857013	Insignificant	14000US37071031001, 14000US37071031301, 14000US37071032100, 14000US37071032200, 14000US37071032301, 14000US37071032600
14000US37071031401	Gaston	0.0117145	0.744901	0.826152	Insignificant	14000US37071030402, 14000US37071030901, 14000US37071030902, 14000US37071031301, 14000US37071031402, 14000US37071031500, 14000US37071031900, 14000US37071032000, 14000US37071032100
14000US37071031402	Gaston	0.0117145	0.851194	0.903905	Insignificant	14000US37071030902, 14000US37071031301, 14000US37071031401
14000US37071031500	Gaston	0.0108064	0.777233	0.848769	Insignificant	14000US37071030402, 14000US37071030802, 14000US37071030901, 14000US37071031401, 14000US37071031800, 14000US37071031900, 14000US37071032000, 14000US37071031600
14000US37071031701	Gaston	0.00880846	0.855414	0.90608	Insignificant	14000US37071031703, 14000US37071031704, 14000US37071033400, 14000US37045950602, 14000US37071031600
14000US37071031703	Gaston	0.0105037	0.81184	0.873524	Insignificant	14000US37071031701, 14000US37071031704, 14000US37071031800, 14000US37071033100, 14000US37071033204, 14000US37071031600
14000US37071031704	Gaston	0.0117145	0.808552	0.87084	Insignificant	14000US37071031701, 14000US37071031703, 14000US37071033100, 14000US37071033204, 14000US37071033400
14000US37071031800	Gaston	0.0102615	0.831908	0.888583	Insignificant	14000US37071031500, 14000US37071031703, 14000US37071031900, 14000US37071033100, 14000US37071031600
14000US37071031900	Gaston	0.0117145	0.744901	0.826152	Insignificant	14000US37071031401, 14000US37071031500, 14000US37071031800, 14000US37071032000, 14000US37071032100, 14000US37071032703, 14000US37071032800, 14000US37071032900, 14000US37071033100
14000US37071032000	Gaston	0.0117145	0.828469	0.887068	Insignificant	14000US37071031401, 14000US37071031500, 14000US37071031900, 14000US37071032100
14000US37071032100	Gaston	0.0117145	0.774252	0.846777	Insignificant	14000US37071031301, 14000US37071031302, 14000US37071031401, 14000US37071031900, 14000US37071032000, 14000US37071032600, 14000US37071032703
14000US37071032200	Gaston	0.0117145	0.774252	0.846777	Insignificant	14000US37071031001, 14000US37071031302, 14000US37071032301, 14000US37071032401, 14000US37071032507, 14000US37071032508, 14000US37071032600
14000US37071032301	Gaston	0.00818809	0.852759	0.904254	Insignificant	14000US37071031001, 14000US37071031202, 14000US37071031302, 14000US37071032200, 14000US37071032401, 14000US37071032302
14000US37071032401	Gaston	0.00113517	0.979389	0.990216	Insignificant	14000US37071032200, 14000US37071032301, 14000US37071032508, 14000US37071032302, 14000US37071032402, 14000US37071032502
14000US37071032505	Gaston	0.0117145	0.808552	0.87084	Insignificant	14000US37071032506, 14000US37071032600, 14000US37071032702, 14000US37071032704, 14000US37071033303
14000US37071032506	Gaston	0.0117145	0.828469	0.887068	Insignificant	14000US37071032505, 14000US37071032507, 14000US37071032600, 14000US37071033303
14000US37071032507	Gaston	0.00869187	0.831448	0.888583	Insignificant	14000US37071032200, 14000US37071032506, 14000US37071032508, 14000US37071032600, 14000US37071033303, 14000US37071033307, 14000US37071032502
14000US37071032508	Gaston	0.00642486	0.905374	0.944084	Insignificant	14000US37071032200, 14000US37071032401, 14000US37071032507, 14000US37071032502
14000US37071032600	Gaston	0.0117145	0.759078	0.836407	Insignificant	14000US37071031302, 14000US37071032100, 14000US37071032200, 14000US37071032505, 14000US37071032506, 14000US37071032507, 14000US37071032703, 14000US37071032704
14000US37071032702	Gaston	0.0117145	0.790639	0.857013	Insignificant	14000US37071032505, 14000US37071032704, 14000US37071032800, 14000US37071033202, 14000US37071033303, 14000US37071033304
14000US37071032703	Gaston	0.0117145	0.808552	0.87084	Insignificant	14000US37071031900, 14000US37071032100, 14000US37071032600, 14000US37071032704, 14000US37071032800
14000US37071032704	Gaston	0.0117145	0.790639	0.857013	Insignificant	14000US37071032505, 14000US37071032600, 14000US37071032702, 14000US37071032703, 14000US37071032800, 14000US37071033303
14000US37071032800	Gaston	0.0117145	0.774252	0.846777	Insignificant	14000US37071031900, 14000US37071032702, 14000US37071032703, 14000US37071032704, 14000US37071032900, 14000US37071033202, 14000US37071033203
14000US37071032900	Gaston	0.0117145	0.828469	0.887068	Insignificant	14000US37071031900, 14000US37071032800, 14000US37071033100, 14000US37071033203
14000US37071033100	Gaston	0.0117145	0.774252	0.846777	Insignificant	14000US37071031703, 14000US37071031704, 14000US37071031800, 14000US37071031900, 14000US37071032900, 14000US37071033203, 14000US37071033204
14000US37071033202	Gaston	0.0117145	0.774252	0.846777	Insignificant	14000US37071032702, 14000US37071032800, 14000US37071033203, 14000US37071033204, 14000US37071033304, 14000US37071033305, 14000US37071033400
14000US37071033203	Gaston	0.0117145	0.808552	0.87084	Insignificant	14000US37071032800, 14000US37071032900, 14000US37071033100, 14000US37071033202, 14000US37071033204
14000US37071033204	Gaston	0.0117145	0.790639	0.857013	Insignificant	14000US37071031703, 14000US37071031704, 14000US37071033100, 14000US37071033202, 14000US37071033203, 14000US37071033400
14000US37071033303	Gaston	0.0090697	0.812284	0.873574	Insignificant	14000US37071032505, 14000US37071032506, 14000US37071032507, 14000US37071032702, 14000US37071032704, 14000US37071033304, 14000US37071033307, 14000US37071032502
14000US37071033304	Gaston	0.0117145	0.790639	0.857013	Insignificant	14000US37071032702, 14000US37071033202, 14000US37071033303, 14000US37071033305, 14000US37071033306, 14000US37071033307
14000US37071033305	Gaston	0.0117145	0.828469	0.887068	Insignificant	14000US37071033202, 14000US37071033304, 14000US37071033306, 14000US37071033400
14000US37071033306	Gaston	0.0117145	0.828469	0.887068	Insignificant	14000US37071033304, 14000US37071033305, 14000US37071033307, 14000US37071033400
14000US37071033307	Gaston	0.0074828	0.876972	0.922522	Insignificant	14000US37071032507, 14000US37071033303, 14000US37071033304, 14000US37071033306, 14000US37071032502
14000US37071033400	Gaston	0.0117145	0.790639	0.857013	Insignificant	14000US37071031701, 14000US37071031704, 14000US37071033202, 14000US37071033204, 14000US37071033305, 14000US37071033306
14000US37071033500	Gaston	0.0117145	0.759078	0.836407	Insignificant	14000US37071030203, 14000US37071030204, 14000US37071030205, 14000US37071030301, 14000US37071030302, 14000US37071031001, 14000US37071031003, 14000US37071031101
14000US37003040300	Alexander	0.0065238	0.87276	0.919687	Insignificant	14000US37027031300, 14000US37003040600, 14000US37003040700, 14000US37003040400, 14000US37027031201, 14000US37003040200
14000US37003040400	Alexander	-0.00236742	0.957809	0.97807	Insignificant	14000US37003040600, 14000US37003040300, 14000US37003040500, 14000US37003040200, 14000US37003040100
14000US37023020302	Burke	0.0336131	0.421618	0.594054	Insignificant	14000US37023020301, 14000US37023021301, 14000US37023021400, 14000US37023021302, 14000US37111970901
14000US37111970200	McDowell	-0.0122583	0.728766	0.815727	Insignificant	14000US37023020301, 14000US37111970901, 14000US37023020201, 14000US37111970100, 14000US37111970300, 14000US37111970400, 14000US37111970500
14000US37013930400	Beaufort	-0.0125219	0.781496	0.852152	Insignificant	14000US37013930502, 14000US37013930200, 14000US37013930300
14000US37013930501	Beaufort	0.0465083	0.183203	0.435893	Insignificant	14000US37013930900, 14000US37013931000, 14000US37013930502, 14000US37013930600, 14000US37013930300
14000US37013930502	Beaufort	-0.00506742	0.884767	0.928328	Insignificant	14000US37013930400, 14000US37013930501, 14000US37013930600, 14000US37013930200, 14000US37013930300
14000US37013930600	Beaufort	0.0550552	0.0842916	0.280334	Insignificant	14000US37013930900, 14000US37013930100, 14000US37013930501, 14000US37013930502, 14000US37013930700, 14000US37013930200
14000US37013930700	Beaufort	0.09933	0.000320696	0.00319968	High-Low	14000US37013930800, 14000US37013930900, 14000US37095920100, 14000US37013930100, 14000US37137950102, 14000US37013930600, 14000US37095990200, 14000US37137990100
14000US37027030100	Caldwell	-0.000748119	0.984593	0.995019	Insignificant	14000US37027030200, 14000US37027030300, 14000US37027030500, 14000US37027031100
14000US37027030200	Caldwell	0.000169005	0.995651	0.996104	Insignificant	14000US37027030800, 14000US37027030900, 14000US37027030100, 14000US37027030300, 14000US37027031100, 14000US37027031000
14000US37027030300	Caldwell	0.0109167	0.708037	0.799044	Insignificant	14000US37027030800, 14000US37027030900, 14000US37027030100, 14000US37027030200, 14000US37027030400, 14000US37027030500, 14000US37027030700
14000US37027030400	Caldwell	0.00596491	0.877131	0.922522	Insignificant	14000US37027030300, 14000US37027030500, 14000US37027030600, 14000US37027030700
14000US37027030500	Caldwell	-0.00034494	0.990636	0.996104	Insignificant	14000US37027030100, 14000US37027030300, 14000US37027030400, 14000US37027030600, 14000US37027031202, 14000US37027031201, 14000US37027031100
14000US37027030600	Caldwell	0.00596491	0.862734	0.911748	Insignificant	14000US37027030400, 14000US37027030500, 14000US37027030700, 14000US37027031202, 14000US37027031403
14000US37027030700	Caldwell	0.011742	0.709272	0.800027	Insignificant	14000US37027030800, 14000US37027031401, 14000US37027030300, 14000US37027030400, 14000US37027030600, 14000US37027031403
14000US37027031202	Caldwell	0.00846287	0.788132	0.857013	Insignificant	14000US37027031402, 14000US37027031300, 14000US37027030500, 14000US37027030600, 14000US37027031403, 14000US37027031201
14000US37027031403	Caldwell	0.0142376	0.65123	0.745282	Insignificant	14000US37027031401, 14000US37027031402, 14000US37027031300, 14000US37027030600, 14000US37027030700, 14000US37027031202
14000US37003040500	Alexander	-0.00353985	0.888142	0.930535	Insignificant	14000US37003040600, 14000US37003040400, 14000US37035010101, 14000US37097061101, 14000US37003040100, 14000US37097060902, 14000US37097061002
14000US37035010101	Catawba	0.0146711	0.508113	0.639145	Insignificant	14000US37035010102, 14000US37035010201, 14000US37035010202, 14000US37035011401, 14000US37003040600, 14000US37003040500, 14000US37035011501, 14000US37097061101, 14000US37097061103
14000US37111970901	McDowell	0.00151825	0.939326	0.97164	Insignificant	14000US37023020301, 14000US37023021302, 14000US37023020302, 14000US37111970200, 14000US37161960100, 14000US37161960200, 14000US37111970902, 14000US37111970500
14000US37109071102	Lincoln	0.00637749	0.739387	0.822582	Insignificant	14000US37109070902, 14000US37109071101, 14000US37109071002, 14000US37119006213, 14000US37109071201, 14000US37119006204, 14000US37071030101
14000US37119006213	Mecklenburg	-0.00857734	0.592679	0.694941	Insignificant	14000US37109071102, 14000US37109071201, 14000US37119006204, 14000US37071030101, 14000US37119006103, 14000US37119006105, 14000US37119006210, 14000US37119006211, 14000US37119006214, 14000US37119006215
14000US37035011501	Catawba	0.0121451	0.465111	0.616869	Insignificant	14000US37035010102, 14000US37035011401, 14000US37035011402, 14000US37035011601, 14000US37035011602, 14000US37035011504, 14000US37035010101, 14000US37035011503, 14000US37097061103
14000US37035011503	Catawba	0.00326514	0.872665	0.919687	Insignificant	14000US37035011504, 14000US37035011501, 14000US37097061103, 14000US37097061204, 14000US37097061205, 14000US37097061402
14000US37097061101	Iredell	-0.00379063	0.865241	0.913957	Insignificant	14000US37003040500, 14000US37035010101, 14000US37097061103, 14000US37097061002, 14000US37097061102
14000US37097061103	Iredell	-0.00360577	0.838094	0.893451	Insignificant	14000US37035010101, 14000US37035011501, 14000US37035011503, 14000US37097061101, 14000US37097061205, 14000US37097061102, 14000US37097061104, 14000US37097061201
14000US37097061204	Iredell	-0.00225155	0.912072	0.948814	Insignificant	14000US37035011504, 14000US37035011503, 14000US37097061205, 14000US37097061402, 14000US37097061202, 14000US37097061203
14000US37097061205	Iredell	-0.00577857	0.776798	0.848717	Insignificant	14000US37035011503, 14000US37097061103, 14000US37097061204, 14000US37097061104, 14000US37097061201, 14000US37097061202
14000US37097061402	Iredell	-0.00410868	0.815885	0.876587	Insignificant	14000US37035011504, 14000US37035011503, 14000US37097061204, 14000US37097061401, 14000US37097061406, 14000US37097061203, 14000US37097061403, 14000US37097061405
14000US37045950302	Cleveland	0.00106672	0.945163	0.97292	Insignificant	14000US37045950301, 14000US37071030502, 14000US37071030700, 14000US37071030801, 14000US37045950400, 14000US37045950601, 14000US37045950700
14000US37045950500	Cleveland	0.00100006	0.961147	0.978533	Insignificant	14000US37045950602, 14000US37071030801, 14000US37071031600, 14000US37045950400
14000US37045950602	Cleveland	0.000507304	0.973884	0.987835	Insignificant	14000US37071031701, 14000US37045950500, 14000US37071031600, 14000US37045950400, 14000US37045950601, 14000US37045951601, 14000US37045951602
14000US37071030502	Gaston	0.00306962	0.854704	0.905879	Insignificant	14000US37071030402, 14000US37071030501, 14000US37071030802, 14000US37045950302, 14000US37071030700, 14000US37071030801
14000US37071030602	Gaston	0.00433771	0.832754	0.888941	Insignificant	14000US37045950301, 14000US37109070500, 14000US37071030601, 14000US37071030700
14000US37071030700	Gaston	0.00326237	0.845695	0.89937	Insignificant	14000US37045950301, 14000US37071030501, 14000US37071030601, 14000US37045950302, 14000US37071030502, 14000US37071030602
14000US37071030801	Gaston	0.00168991	0.919683	0.955826	Insignificant	14000US37071030802, 14000US37045950302, 14000US37045950500, 14000US37071030502, 14000US37071031600, 14000US37045950400
14000US37071031600	Gaston	0.00341455	0.813968	0.874956	Insignificant	14000US37071030802, 14000US37071031500, 14000US37071031701, 14000US37071031703, 14000US37071031800, 14000US37045950500, 14000US37045950602, 14000US37071030801
14000US37053110101	Currituck	-0.0131294	0.432065	0.604451	Insignificant	14000US37055970101, 14000US37055990100, 14000US37053110102, 14000US37053110401, 14000US37053110402, 14000US37053990100
14000US37161960100	Rutherford	0.000855192	0.942909	0.97292	Insignificant	14000US37045950101, 14000US37023021302, 14000US37111970901, 14000US37161960500, 14000US37161960600, 14000US37161960700, 14000US37161961000, 14000US37045950102, 14000US37161960200
14000US37097061401	Iredell	0.000775342	0.945747	0.97292	Insignificant	14000US37035011504, 14000US37097061402, 14000US37109071203, 14000US37097061406
14000US37109071203	Lincoln	0.00152277	0.881211	0.92504	Insignificant	14000US37109071101, 14000US37035011504, 14000US37097061401, 14000US37097061406, 14000US37109071202
14000US37109071201	Lincoln	0.00163943	0.867947	0.916375	Insignificant	14000US37109071101, 14000US37109071102, 14000US37119006213, 14000US37119006204, 14000US37109071202
14000US37119006203	Mecklenburg	-0.0043663	0.627602	0.727342	Insignificant	14000US37119006204, 14000US37097061406, 14000US37097061407, 14000US37119006208, 14000US37119006403, 14000US37119006405
14000US37119006204	Mecklenburg	-0.00211009	0.773879	0.846777	Insignificant	14000US37109071102, 14000US37119006213, 14000US37109071201, 14000US37119006203, 14000US37097061406, 14000US37109071202, 14000US37119006208, 14000US37119006209, 14000US37119006210
14000US37025040500	Cabarrus	0.000102168	0.923086	0.958908	Insignificant	14000US37025040600, 14000US37025041503, 14000US37025042102, 14000US37025042200, 14000US37025041602, 14000US37025041701, 14000US37025041702, 14000US37025041601
14000US37025040600	Cabarrus	0.000109498	0.907858	0.945326	Insignificant	14000US37025040500, 14000US37025040701, 14000US37025040702, 14000US37025042200, 14000US37025042300, 14000US37025042401, 14000US37025041702, 14000US37159051001, 14000US37159051101, 14000US37159051400
14000US37025040701	Cabarrus	8.60281e-05	0.954201	0.975626	Insignificant	14000US37025040600, 14000US37025040702, 14000US37025040800, 14000US37159051400
14000US37025040702	Cabarrus	8.98385e-06	0.994134	0.996104	Insignificant	14000US37025040600, 14000US37025040701, 14000US37025040703, 14000US37025040800, 14000US37025040900, 14000US37025042401
14000US37025040703	Cabarrus	8.98385e-06	0.994646	0.996104	Insignificant	14000US37025040702, 14000US37025040800, 14000US37025040900, 14000US37025042401, 14000US37025042402
14000US37025040800	Cabarrus	8.60281e-05	0.935206	0.968292	Insignificant	14000US37025040701, 14000US37025040702, 14000US37025040703, 14000US37025040900, 14000US37025041000, 14000US37025041100, 14000US37159051400, 14000US37159051501
14000US37025040900	Cabarrus	8.98385e-06	0.993663	0.996104	Insignificant	14000US37025040702, 14000US37025040703, 14000US37025040800, 14000US37025041000, 14000US37025041100, 14000US37025042401, 14000US37025042402
14000US37025041000	Cabarrus	0.000185085	0.870072	0.918177	Insignificant	14000US37025040800, 14000US37025040900, 14000US37025041100, 14000US37025041200, 14000US37159051400, 14000US37159051501, 14000US37159051502
14000US37025041100	Cabarrus	6.03467e-05	0.960628	0.978459	Insignificant	14000US37025040800, 14000US37025040900, 14000US37025041000, 14000US37025042402, 14000US37025042501, 14000US37025041200
14000US37025041501	Cabarrus	0.000323421	0.759893	0.836492	Insignificant	14000US37025041503, 14000US37025042604, 14000US37025041502, 14000US37025042603, 14000US37119005611, 14000US37119005614, 14000US37119005615, 14000US37119005618
14000US37025041503	Cabarrus	0.000200717	0.859209	0.908461	Insignificant	14000US37025040500, 14000US37025041501, 14000US37025042000, 14000US37025042102, 14000US37025041502, 14000US37025042603, 14000US37025041601
14000US37025041901	Cabarrus	8.98385e-06	0.993663	0.996104	Insignificant	14000US37025041902, 14000US37025042000, 14000US37025042101, 14000US37025042401, 14000US37025042402, 14000US37025042501, 14000US37025042502
14000US37025041902	Cabarrus	8.98385e-06	0.994646	0.996104	Insignificant	14000US37025041901, 14000US37025042101, 14000US37025042200, 14000US37025042300, 14000US37025042401
14000US37025042000	Cabarrus	6.88767e-05	0.951462	0.975086	Insignificant	14000US37025041503, 14000US37025041901, 14000US37025042101, 14000US37025042102, 14000US37025042502, 14000US37025042504, 14000US37025042603
14000US37025042101	Cabarrus	8.98385e-06	0.994646	0.996104	Insignificant	14000US37025041901, 14000US37025041902, 14000US37025042000, 14000US37025042102, 14000US37025042200
14000US37025042102	Cabarrus	8.98385e-06	0.994646	0.996104	Insignificant	14000US37025040500, 14000US37025041503, 14000US37025042000, 14000US37025042101, 14000US37025042200
14000US37025042200	Cabarrus	8.98385e-06	0.994134	0.996104	Insignificant	14000US37025040500, 14000US37025040600, 14000US37025041902, 14000US37025042101, 14000US37025042102, 14000US37025042300
14000US37025042300	Cabarrus	8.98385e-06	0.995213	0.996104	Insignificant	14000US37025040600, 14000US37025041902, 14000US37025042200, 14000US37025042401
14000US37025042401	Cabarrus	8.98385e-06	0.993224	0.996104	Insignificant	14000US37025040600, 14000US37025040702, 14000US37025040703, 14000US37025040900, 14000US37025041901, 14000US37025041902, 14000US37025042300, 14000US37025042402
14000US37025042402	Cabarrus	5.30091e-05	0.962634	0.979139	Insignificant	14000US37025040703, 14000US37025040900, 14000US37025041100, 14000US37025041901, 14000US37025042401, 14000US37025042501, 14000US37025041200
14000US37025042501	Cabarrus	9.99122e-05	0.924779	0.959759	Insignificant	14000US37025041100, 14000US37025041901, 14000US37025042402, 14000US37025042502, 14000US37025042503, 14000US37025042601, 14000US37025041200, 14000US37025041302
14000US37025042502	Cabarrus	8.98385e-06	0.994646	0.996104	Insignificant	14000US37025041901, 14000US37025042000, 14000US37025042501, 14000US37025042503, 14000US37025042504
14000US37025042503	Cabarrus	8.98385e-06	0.995213	0.996104	Insignificant	14000US37025042501, 14000US37025042502, 14000US37025042504, 14000US37025042601
14000US37025042504	Cabarrus	9.28339e-05	0.944745	0.97292	Insignificant	14000US37025042000, 14000US37025042502, 14000US37025042503, 14000US37025042601, 14000US37025042603
14000US37025042601	Cabarrus	0.000257131	0.808021	0.87084	Insignificant	14000US37025042501, 14000US37025042503, 14000US37025042504, 14000US37025041200, 14000US37025041302, 14000US37025041303, 14000US37025042602, 14000US37025042603
14000US37025042604	Cabarrus	0.000323421	0.829058	0.887266	Insignificant	14000US37025041501, 14000US37025042603, 14000US37119005611, 14000US37119005614
14000US37161960500	Rutherford	0.00096667	0.901973	0.940984	Insignificant	14000US37161960100, 14000US37161960600, 14000US37161960900, 14000US37161960400, 14000US37161960200
14000US37161960600	Rutherford	0.000120659	0.987721	0.996104	Insignificant	14000US37161960100, 14000US37161960500, 14000US37161960700, 14000US37161960800, 14000US37161960900
14000US37161960700	Rutherford	9.22591e-05	0.991601	0.996104	Insignificant	14000US37161960100, 14000US37161960600, 14000US37161960800, 14000US37161961000
14000US37161960800	Rutherford	0.000338182	0.965621	0.981722	Insignificant	14000US37161960600, 14000US37161960700, 14000US37161960900, 14000US37161961000, 14000US37161961101
14000US37161960900	Rutherford	0.000732408	0.912033	0.948814	Insignificant	14000US37161960500, 14000US37161960600, 14000US37161960800, 14000US37161961101, 14000US37161961102, 14000US37161960400, 14000US37161961200
14000US37161961000	Rutherford	0.000265276	0.976169	0.988782	Insignificant	14000US37161960100, 14000US37161960700, 14000US37161960800, 14000US37161961101, 14000US37045950102, 14000US37045951400
14000US37161961101	Rutherford	0.000487972	0.952679	0.975341	Insignificant	14000US37161960800, 14000US37161960900, 14000US37161961000, 14000US37161961102, 14000US37045951400, 14000US37045951501, 14000US37045951502
14000US37161961102	Rutherford	0.000888954	0.934926	0.968292	Insignificant	14000US37161960900, 14000US37161961101, 14000US37045951502, 14000US37161961200
14000US37045950102	Cleveland	-0.00168307	0.874002	0.920553	Insignificant	14000US37045950101, 14000US37045950200, 14000US37161960100, 14000US37161961000, 14000US37045951300, 14000US37045951400
14000US37045950400	Cleveland	-0.000720232	0.950628	0.975086	Insignificant	14000US37045950302, 14000US37045950500, 14000US37045950602, 14000US37071030801, 14000US37045950601
14000US37045950601	Cleveland	-2.16826e-05	0.998533	0.998533	Insignificant	14000US37045950302, 14000US37045950602, 14000US37045950400, 14000US37045950700, 14000US37045951602
14000US37045950700	Cleveland	-0.000176137	0.985718	0.995239	Insignificant	14000US37045950301, 14000US37045950302, 14000US37045950601, 14000US37045950800, 14000US37045951000, 14000US37045951200, 14000US37045951602
14000US37045950800	Cleveland	-0.000792344	0.940502	0.972338	Insignificant	14000US37045950200, 14000US37045950301, 14000US37045950700, 14000US37045950900, 14000US37045951000, 14000US37045951300
14000US37045950900	Cleveland	0.000676867	0.958464	0.97807	Insignificant	14000US37045950800, 14000US37045951000, 14000US37045951100, 14000US37045951300
14000US37045951000	Cleveland	0.000676867	0.953556	0.975626	Insignificant	14000US37045950700, 14000US37045950800, 14000US37045950900, 14000US37045951100, 14000US37045951200
14000US37045951100	Cleveland	0.000676867	0.958464	0.97807	Insignificant	14000US37045950900, 14000US37045951000, 14000US37045951200, 14000US37045951300
14000US37045951200	Cleveland	0.000676867	0.945034	0.97292	Insignificant	14000US37045950700, 14000US37045951000, 14000US37045951100, 14000US37045951300, 14000US37045951503, 14000US37045951601, 14000US37045951602
14000US37045951300	Cleveland	0.000103041	0.991023	0.996104	Insignificant	14000US37045950200, 14000US37045950102, 14000US37045950800, 14000US37045950900, 14000US37045951100, 14000US37045951200, 14000US37045951400, 14000US37045951503
14000US37045951400	Cleveland	0.000640215	0.951868	0.975086	Insignificant	14000US37161961000, 14000US37161961101, 14000US37045950102, 14000US37045951300, 14000US37045951501, 14000US37045951503
14000US37045951501	Cleveland	0.000649378	0.960149	0.978425	Insignificant	14000US37161961101, 14000US37045951400, 14000US37045951502, 14000US37045951503
14000US37045951502	Cleveland	0.000632884	0.95657	0.9775	Insignificant	14000US37161961101, 14000US37161961102, 14000US37045951501, 14000US37045951503, 14000US37045951601
14000US37045951503	Cleveland	0.000676867	0.949118	0.974673	Insignificant	14000US37045951200, 14000US37045951300, 14000US37045951400, 14000US37045951501, 14000US37045951502, 14000US37045951601
14000US37045951601	Cleveland	0.000327592	0.977501	0.989219	Insignificant	14000US37045950602, 14000US37045951200, 14000US37045951502, 14000US37045951503, 14000US37045951602
14000US37045951602	Cleveland	0.000327592	0.977501	0.989219	Insignificant	14000US37045950602, 14000US37045950601, 14000US37045950700, 14000US37045951200, 14000US37045951601
14000US37025041602	Cabarrus	0.00189814	0.886989	0.930216	Insignificant	14000US37025040500, 14000US37025041701, 14000US37167930700, 14000US37167930801, 14000US37025041601
14000US37025041701	Cabarrus	0.00116157	0.924075	0.959481	Insignificant	14000US37025040500, 14000US37025041602, 14000US37025041702, 14000US37167930101, 14000US37167930700, 14000US37167930801
14000US37025041702	Cabarrus	0.00205159	0.855719	0.90608	Insignificant	14000US37025040500, 14000US37025040600, 14000US37025041701, 14000US37167930101, 14000US37159051001, 14000US37159051101, 14000US37159050904
14000US37031990200	Carteret	-0.0297949	0.0519717	0.210865	Insignificant	14000US37031970102, 14000US37031980100, 14000US37095990200, 14000US37137990100
14000US37055990200	Dare	-0.041834	0.00227781	0.0182474	Low-Low	14000US37055970501, 14000US37095920100, 14000US37055970502, 14000US37055970602, 14000US37095990200
14000US37095990100	Hyde	-0.0346131	0.00566974	0.039439	Low-Low	14000US37095920100, 14000US37031980100, 14000US37031990100, 14000US37055970502, 14000US37055990100, 14000US37095990200
14000US37095990200	Hyde	-0.0262938	0.00661997	0.0438998	Low-Low	14000US37055970501, 14000US37095920100, 14000US37137950102, 14000US37031980100, 14000US37031990100, 14000US37013930700, 14000US37031990200, 14000US37055990200, 14000US37095990100, 14000US37137990100
14000US37137990100	Pamlico	-0.0408193	0.000424287	0.00413916	Low-Low	14000US37137950202, 14000US37031970102, 14000US37095920100, 14000US37137950102, 14000US37013930700, 14000US37031990200, 14000US37095990200
14000US37057062001	Davidson	0.00570551	0.645738	0.740928	Insignificant	14000US37123960300, 14000US37167930102, 14000US37151030700, 14000US37159050904, 14000US37057061804, 14000US37159050901, 14000US37057061802, 14000US37057061902, 14000US37057062002, 14000US37151030504
14000US37167930101	Stanly	-0.000982039	0.966232	0.981889	Insignificant	14000US37167930102, 14000US37025041701, 14000US37025041702, 14000US37167930500, 14000US37167930700, 14000US37159050904
14000US37167930300	Stanly	-0.017866	0.481491	0.620826	Insignificant	14000US37167931000, 14000US37167930102, 14000US37167930200, 14000US37167930500, 14000US37167931201
14000US37167930500	Stanly	-0.00160232	0.944899	0.97292	Insignificant	14000US37167930102, 14000US37167930101, 14000US37167930300, 14000US37167930700, 14000US37167931201, 14000US37167931202
14000US37167930700	Stanly	-0.00595139	0.766656	0.842247	Insignificant	14000US37167931000, 14000US37167930900, 14000US37025041602, 14000US37025041701, 14000US37167930101, 14000US37167930500, 14000US37167930801, 14000US37167931202
14000US37167930801	Stanly	0.00072109	0.975114	0.988626	Insignificant	14000US37167930900, 14000US37025041602, 14000US37025041701, 14000US37167930700, 14000US37167930802, 14000US37025041601
14000US37167931201	Stanly	-0.0120733	0.634316	0.732416	Insignificant	14000US37167931000, 14000US37167930200, 14000US37167930300, 14000US37167930500, 14000US37167931202
14000US37167931202	Stanly	-0.00865701	0.760385	0.836614	Insignificant	14000US37167931000, 14000US37167930500, 14000US37167930700, 14000US37167931201
14000US37097061406	Iredell	0.00688482	0.793458	0.858797	Insignificant	14000US37097061402, 14000US37097061401, 14000US37109071203, 14000US37119006203, 14000US37119006204, 14000US37109071202, 14000US37097061404, 14000US37097061405, 14000US37097061407
14000US37109071202	Lincoln	-0.0049763	0.888039	0.930535	Insignificant	14000US37109071101, 14000US37109071203, 14000US37109071201, 14000US37119006204, 14000US37097061406
14000US37071030101	Gaston	-0.000854457	0.977963	0.98923	Insignificant	14000US37109071002, 14000US37071030203, 14000US37071030204, 14000US37109071102, 14000US37119006213, 14000US37071030102, 14000US37119006007, 14000US37119006103
14000US37071030102	Gaston	0.00477084	0.893286	0.933252	Insignificant	14000US37071030204, 14000US37071031101, 14000US37071030101, 14000US37071031102, 14000US37119006007, 14000US37119006008
14000US37071031102	Gaston	0.0054816	0.858691	0.90835	Insignificant	14000US37071031003, 14000US37071031004, 14000US37071031101, 14000US37071030102, 14000US37071031201, 14000US37119006007, 14000US37119006005, 14000US37119006008
14000US37071031201	Gaston	0.00477084	0.893286	0.933252	Insignificant	14000US37071031004, 14000US37071031202, 14000US37071031102, 14000US37071032302, 14000US37119005906, 14000US37119006005
14000US37071032302	Gaston	0.00274012	0.933625	0.967567	Insignificant	14000US37071031202, 14000US37071032301, 14000US37071032401, 14000US37071031201, 14000US37071032402, 14000US37119005906, 14000US37119006005
14000US37071032402	Gaston	0.00761385	0.830524	0.888402	Insignificant	14000US37071032401, 14000US37071032302, 14000US37071032502, 14000US37119005906, 14000US37119005907, 14000US37119005908
14000US37071032502	Gaston	-0.0021336	0.948443	0.974641	Insignificant	14000US37071032401, 14000US37071032507, 14000US37071032508, 14000US37071033303, 14000US37071033307, 14000US37071032402, 14000US37119005908
14000US37119005906	Mecklenburg	0.0178487	0.516881	0.642697	Insignificant	14000US37071031201, 14000US37071032302, 14000US37071032402, 14000US37119005907, 14000US37119004000, 14000US37119004303, 14000US37119005912, 14000US37119006005, 14000US37119006006, 14000US37119980100
14000US37119005907	Mecklenburg	0.0178487	0.647099	0.741714	Insignificant	14000US37071032402, 14000US37119005906, 14000US37119005908, 14000US37119005909, 14000US37119005912
14000US37119006007	Mecklenburg	0.0144371	0.711152	0.801735	Insignificant	14000US37071030101, 14000US37071030102, 14000US37071031102, 14000US37119006008, 14000US37119006103
14000US37097060901	Iredell	0.0329147	0.373377	0.564827	Insignificant	14000US37003040100, 14000US37097060902, 14000US37097060801, 14000US37097060802, 14000US37193961200, 14000US37197050400
14000US37149920101	Polk	0.0158797	0.745231	0.826152	Insignificant	14000US37161960400, 14000US37161961200, 14000US37149920103, 14000US37149920200
14000US37161960400	Rutherford	0.0111606	0.779587	0.850917	Insignificant	14000US37161960500, 14000US37161960900, 14000US37149920101, 14000US37161961200, 14000US37161960200, 14000US37149920200
14000US37161961200	Rutherford	0.00574602	0.906358	0.944213	Insignificant	14000US37161960900, 14000US37161961102, 14000US37149920101, 14000US37161960400
14000US37025041200	Cabarrus	0.00837456	0.792404	0.858193	Insignificant	14000US37025041000, 14000US37025041100, 14000US37025042402, 14000US37025042501, 14000US37025042601, 14000US37159051501, 14000US37159051502, 14000US37025041301, 14000US37025041302, 14000US37159051801, 14000US37097061408
14000US37159051001	Rowan	0.012911	0.764738	0.84056	Insignificant	14000US37025040600, 14000US37025041702, 14000US37159051101, 14000US37159050904, 14000US37159050903, 14000US37159051002
14000US37159051101	Rowan	0.0131577	0.741784	0.824413	Insignificant	14000US37025040600, 14000US37025041702, 14000US37159051001, 14000US37159051400, 14000US37159050202, 14000US37159051002, 14000US37159051102
14000US37159051400	Rowan	0.00998801	0.776585	0.848717	Insignificant	14000US37025040600, 14000US37025040701, 14000US37025040800, 14000US37025041000, 14000US37159051101, 14000US37159051501, 14000US37159051102, 14000US37159051600, 14000US37159051700
14000US37159051501	Rowan	0.00938358	0.827791	0.887068	Insignificant	14000US37025040800, 14000US37025041000, 14000US37025041200, 14000US37159051400, 14000US37159051502, 14000US37159051600
14000US37159051502	Rowan	0.0124346	0.792509	0.858193	Insignificant	14000US37025041000, 14000US37025041200, 14000US37159051501, 14000US37159051801, 14000US37159051600
14000US37037020701	Chatham	0.00732856	0.833053	0.888941	Insignificant	14000US37037020702, 14000US37037020103, 14000US37037020104, 14000US37063002019, 14000US37063002020, 14000US37063002027, 14000US37135012201, 14000US37183053410, 14000US37183053411, 14000US37183053601
14000US37063002019	Durham	0.035894	0.398633	0.576416	Insignificant	14000US37037020701, 14000US37063002020, 14000US37135012201, 14000US37063002007, 14000US37063002018, 14000US37063002021, 14000US37135012100
14000US37063002020	Durham	0.0294385	0.558668	0.670097	Insignificant	14000US37037020701, 14000US37063002019, 14000US37063002027, 14000US37063002013, 14000US37063002021
14000US37151031000	Randolph	0.00746839	0.874537	0.920676	Insignificant	14000US37151030900, 14000US37037020200, 14000US37037020300, 14000US37151031200, 14000US37151030801, 14000US37151031100, 14000US37151031306
14000US37061090300	Duplin	0.0327122	0.608936	0.711723	Insignificant	14000US37061090400, 14000US37061090801, 14000US37061090200, 14000US37163970100
14000US37061090400	Duplin	-0.0551584	0.222231	0.474214	Insignificant	14000US37061090701, 14000US37061090802, 14000US37061090502, 14000US37061090501, 14000US37061090300, 14000US37061090801, 14000US37061090200, 14000US37061090100
14000US37061090801	Duplin	-0.0485464	0.396043	0.574943	Insignificant	14000US37163971000, 14000US37061090802, 14000US37061090300, 14000US37061090400, 14000US37163970100
14000US37069060301	Franklin	0.0343332	0.550272	0.663287	Insignificant	14000US37069060302, 14000US37069060100, 14000US37069060402, 14000US37069060200, 14000US37069060700
14000US37069060302	Franklin	0.0361231	0.529684	0.644488	Insignificant	14000US37069060301, 14000US37069060502, 14000US37069060600, 14000US37069060402, 14000US37069060700
14000US37167930802	Stanly	-0.00704782	0.906273	0.944213	Insignificant	14000US37167930900, 14000US37179020100, 14000US37167930801, 14000US37025041601, 14000US37179020204
14000US37129010100	New Hanover	0.0187116	0.759435	0.836407	Insignificant	14000US37129010200, 14000US37129010300, 14000US37129011200, 14000US37129011300, 14000US37129011400
14000US37129010200	New Hanover	0.0187116	0.716983	0.805001	Insignificant	14000US37129010100, 14000US37129010300, 14000US37129010400, 14000US37129010600, 14000US37129011000, 14000US37129011100, 14000US37129011200
14000US37129010300	New Hanover	-0.0119063	0.782891	0.85325	Insignificant	14000US37129011500, 14000US37129010100, 14000US37129010200, 14000US37129010400, 14000US37129010501, 14000US37129010502, 14000US37129011400, 14000US37129011603, 14000US37129011605, 14000US37129980100
14000US37129010400	New Hanover	0.0187116	0.784214	0.853421	Insignificant	14000US37129010200, 14000US37129010300, 14000US37129010502, 14000US37129010600
14000US37129010501	New Hanover	0.0187116	0.737227	0.821012	Insignificant	14000US37129010300, 14000US37129010502, 14000US37129011605, 14000US37129011606, 14000US37129011902, 14000US37129011903
14000US37129010502	New Hanover	0.0187116	0.716983	0.805001	Insignificant	14000US37129010300, 14000US37129010400, 14000US37129010501, 14000US37129010600, 14000US37129011605, 14000US37129011902, 14000US37129012001
14000US37129010600	New Hanover	0.0187116	0.664608	0.759403	Insignificant	14000US37129010200, 14000US37129010400, 14000US37129010502, 14000US37129010700, 14000US37129011000, 14000US37129011100, 14000US37129011902, 14000US37129012001, 14000US37129012006, 14000US37129012007
14000US37129010700	New Hanover	-0.00695487	0.900918	0.940331	Insignificant	14000US37129010900, 14000US37129010600, 14000US37129010800, 14000US37129011000, 14000US37129012006, 14000US37129012007
14000US37129010800	New Hanover	-0.042888	0.483041	0.620826	Insignificant	14000US37019020202, 14000US37129010900, 14000US37129010700, 14000US37129012007, 14000US37129012101
14000US37129011000	New Hanover	-0.00695487	0.900918	0.940331	Insignificant	14000US37129010900, 14000US37129010200, 14000US37129010600, 14000US37129010700, 14000US37129011100, 14000US37129011300
14000US37129011100	New Hanover	0.0187116	0.759435	0.836407	Insignificant	14000US37129010200, 14000US37129010600, 14000US37129011000, 14000US37129011200, 14000US37129011300
14000US37129011200	New Hanover	0.0187116	0.784214	0.853421	Insignificant	14000US37129010100, 14000US37129010200, 14000US37129011100, 14000US37129011300
14000US37129011300	New Hanover	-0.0666413	0.143278	0.378728	Insignificant	14000US37129011500, 14000US37019020104, 14000US37019020202, 14000US37129010900, 14000US37129010100, 14000US37129011000, 14000US37129011100, 14000US37129011200, 14000US37129011400
14000US37129011400	New Hanover	-0.0578332	0.397643	0.575743	Insignificant	14000US37129011500, 14000US37129010100, 14000US37129010300, 14000US37129011300
14000US37129011603	New Hanover	-0.0831966	0.13596	0.368032	Insignificant	14000US37129011500, 14000US37129011608, 14000US37129010300, 14000US37129011605, 14000US37129011606, 14000US37129980100
14000US37129011605	New Hanover	0.0187116	0.716983	0.805001	Insignificant	14000US37129010300, 14000US37129010501, 14000US37129010502, 14000US37129011603, 14000US37129011606, 14000US37129011903, 14000US37129980100
14000US37129011606	New Hanover	-0.0248984	0.629833	0.729158	Insignificant	14000US37129011608, 14000US37129010501, 14000US37129011603, 14000US37129011605, 14000US37129011607, 14000US37129011701, 14000US37129011903
14000US37129011607	New Hanover	-0.103396	0.0907965	0.287173	Insignificant	14000US37129011608, 14000US37129012300, 14000US37129011606, 14000US37129011701, 14000US37129011705
14000US37129011701	New Hanover	0.0187116	0.737227	0.821012	Insignificant	14000US37129011606, 14000US37129011607, 14000US37129011703, 14000US37129011705, 14000US37129011903, 14000US37129011904
14000US37129011703	New Hanover	0.0187116	0.759435	0.836407	Insignificant	14000US37129011701, 14000US37129011705, 14000US37129011800, 14000US37129011904, 14000US37129012001
14000US37129011705	New Hanover	-0.0423424	0.488627	0.620826	Insignificant	14000US37129012300, 14000US37129011607, 14000US37129011701, 14000US37129011703, 14000US37129011800
14000US37129011800	New Hanover	-0.0152072	0.738483	0.821993	Insignificant	14000US37129012300, 14000US37129011703, 14000US37129011705, 14000US37129012001, 14000US37129012004, 14000US37129012103, 14000US37129012104, 14000US37129012201, 14000US37129990100
14000US37129011902	New Hanover	0.0187116	0.737227	0.821012	Insignificant	14000US37129010501, 14000US37129010502, 14000US37129010600, 14000US37129011903, 14000US37129011904, 14000US37129012001
14000US37129011903	New Hanover	0.0187116	0.737227	0.821012	Insignificant	14000US37129010501, 14000US37129011605, 14000US37129011606, 14000US37129011701, 14000US37129011902, 14000US37129011904
14000US37129011904	New Hanover	0.0187116	0.759435	0.836407	Insignificant	14000US37129011701, 14000US37129011703, 14000US37129011902, 14000US37129011903, 14000US37129012001
14000US37129012001	New Hanover	0.0187116	0.680913	0.774005	Insignificant	14000US37129010502, 14000US37129010600, 14000US37129011703, 14000US37129011800, 14000US37129011902, 14000US37129011904, 14000US37129012004, 14000US37129012006, 14000US37129012009
14000US37129012004	New Hanover	0.0187116	0.759435	0.836407	Insignificant	14000US37129011800, 14000US37129012001, 14000US37129012009, 14000US37129012010, 14000US37129012103
14000US37129012006	New Hanover	0.0187116	0.716983	0.805001	Insignificant	14000US37129010600, 14000US37129010700, 14000US37129012001, 14000US37129012007, 14000US37129012008, 14000US37129012009, 14000US37129012010
14000US37129012007	New Hanover	0.0187116	0.737227	0.821012	Insignificant	14000US37129010600, 14000US37129010700, 14000US37129010800, 14000US37129012006, 14000US37129012008, 14000US37129012101
14000US37129012008	New Hanover	0.0187116	0.716983	0.805001	Insignificant	14000US37129012006, 14000US37129012007, 14000US37129012009, 14000US37129012010, 14000US37129012101, 14000US37129012103, 14000US37129012104
14000US37129012009	New Hanover	0.0187116	0.759435	0.836407	Insignificant	14000US37129012001, 14000US37129012004, 14000US37129012006, 14000US37129012008, 14000US37129012010
14000US37129012010	New Hanover	0.0187116	0.759435	0.836407	Insignificant	14000US37129012004, 14000US37129012006, 14000US37129012008, 14000US37129012009, 14000US37129012103
14000US37129012101	New Hanover	-0.00328823	0.949362	0.974673	Insignificant	14000US37019020202, 14000US37129010800, 14000US37129012007, 14000US37129012008, 14000US37129012103, 14000US37129012104, 14000US37129012105
14000US37129012103	New Hanover	0.0187116	0.737227	0.821012	Insignificant	14000US37129011800, 14000US37129012004, 14000US37129012008, 14000US37129012010, 14000US37129012101, 14000US37129012104
14000US37129012104	New Hanover	0.0187116	0.737227	0.821012	Insignificant	14000US37129011800, 14000US37129012008, 14000US37129012101, 14000US37129012103, 14000US37129012105, 14000US37129012201
14000US37129012105	New Hanover	-0.0120882	0.84336	0.897777	Insignificant	14000US37019020202, 14000US37129012101, 14000US37129012104, 14000US37129012201, 14000US37129012202
14000US37129012201	New Hanover	0.0187116	0.759435	0.836407	Insignificant	14000US37129011800, 14000US37129012104, 14000US37129012105, 14000US37129012202, 14000US37129990100
14000US37129012202	New Hanover	-0.042888	0.483041	0.620826	Insignificant	14000US37019020202, 14000US37129012203, 14000US37129012105, 14000US37129012201, 14000US37129990100
14000US37129980100	New Hanover	-0.0578332	0.397643	0.575743	Insignificant	14000US37129011500, 14000US37129010300, 14000US37129011603, 14000US37129011605
14000US37129990100	New Hanover	-0.172764	0.000347567	0.00343652	Low-Low	14000US37141990100, 14000US37019990100, 14000US37129012300, 14000US37019020307, 14000US37129012203, 14000US37129011800, 14000US37129012201, 14000US37129012202
14000US37187950200	Washington	-0.111479	0.0500063	0.206712	Insignificant	14000US37013930100, 14000US37187950300, 14000US37187950100, 14000US37013930200, 14000US37117970100, 14000US37015960400
14000US37013930200	Beaufort	0.00273984	0.950851	0.975086	Insignificant	14000US37013930100, 14000US37013930400, 14000US37013930502, 14000US37013930600, 14000US37187950200, 14000US37117970100, 14000US37013930300, 14000US37147000900, 14000US37117970500, 14000US37147002002
14000US37025041301	Cabarrus	0.0212558	0.715174	0.805001	Insignificant	14000US37025041200, 14000US37025041302, 14000US37119006304, 14000US37119006404, 14000US37159051801, 14000US37097061408
14000US37025041302	Cabarrus	0.0147547	0.769764	0.844816	Insignificant	14000US37025042501, 14000US37025042601, 14000US37025041200, 14000US37025041301, 14000US37025041303, 14000US37025042602, 14000US37119006304, 14000US37119006404
14000US37025041303	Cabarrus	0.0254088	0.614339	0.717274	Insignificant	14000US37025042601, 14000US37025041302, 14000US37025042602, 14000US37119006302, 14000US37119006304, 14000US37119005515, 14000US37119005519, 14000US37119005521
14000US37025041502	Cabarrus	0.0209873	0.69708	0.788706	Insignificant	14000US37025041501, 14000US37025041503, 14000US37119005615, 14000US37119005618, 14000US37025041601, 14000US37119005619, 14000US37119005621
14000US37025042602	Cabarrus	0.0237434	0.683565	0.776216	Insignificant	14000US37025042601, 14000US37025041302, 14000US37025041303, 14000US37025042603, 14000US37119005519, 14000US37119005521
14000US37025042603	Cabarrus	0.0093102	0.844608	0.89865	Insignificant	14000US37025041501, 14000US37025041503, 14000US37025042000, 14000US37025042504, 14000US37025042601, 14000US37025042604, 14000US37025042602, 14000US37119005611, 14000US37119005521
14000US37119005611	Mecklenburg	0.0204127	0.726003	0.813465	Insignificant	14000US37025041501, 14000US37025042604, 14000US37025042603, 14000US37119005614, 14000US37119005521, 14000US37119005610
14000US37119005614	Mecklenburg	0.0254088	0.614339	0.717274	Insignificant	14000US37025041501, 14000US37025042604, 14000US37119005611, 14000US37119005615, 14000US37119005609, 14000US37119005610, 14000US37119005612, 14000US37119005613
14000US37119005615	Mecklenburg	0.0237434	0.683565	0.776216	Insignificant	14000US37025041501, 14000US37025041502, 14000US37119005614, 14000US37119005618, 14000US37119005613, 14000US37119005616
14000US37119005618	Mecklenburg	0.0270741	0.642104	0.737915	Insignificant	14000US37025041501, 14000US37025041502, 14000US37119005615, 14000US37119005616, 14000US37119005617, 14000US37119005619
14000US37119006302	Mecklenburg	0.0367636	0.392329	0.574651	Insignificant	14000US37025041303, 14000US37119006304, 14000US37119005508, 14000US37119005509, 14000US37119005515, 14000US37119005516, 14000US37119005517, 14000US37119006106, 14000US37119006212, 14000US37119006215, 14000US37119006303
14000US37119006304	Mecklenburg	0.0279068	0.579982	0.683339	Insignificant	14000US37025041301, 14000US37025041302, 14000US37025041303, 14000US37119006302, 14000US37119006404, 14000US37119006303, 14000US37119006405, 14000US37119006407
14000US37119006404	Mecklenburg	0.0300041	0.577916	0.682003	Insignificant	14000US37025041301, 14000US37025041302, 14000US37119006304, 14000US37097061408, 14000US37097061407, 14000US37119006403, 14000US37119006405
14000US37075920100	Graham	0.0776663	0.28641	0.506818	Insignificant	14000US37173980200, 14000US37173960301, 14000US37075920200, 14000US37075920300
14000US37135010704	Orange	0.0433879	0.43237	0.604491	Insignificant	14000US37037020105, 14000US37135012202, 14000US37037020106, 14000US37135011203, 14000US37135010701, 14000US37135010703, 14000US37135011700
14000US37135012202	Orange	0.0237658	0.690524	0.782498	Insignificant	14000US37037020103, 14000US37037020105, 14000US37135010704, 14000US37135012201, 14000US37135010703, 14000US37135011700
14000US37027031201	Caldwell	0.00317083	0.954291	0.975626	Insignificant	14000US37027031300, 14000US37003040300, 14000US37027030500, 14000US37027031202, 14000US37193961001, 14000US37003040200, 14000US37027031100
14000US37193961001	Wilkes	0.0641972	0.215994	0.469879	Insignificant	14000US37027031201, 14000US37003040200, 14000US37193961002, 14000US37027031100, 14000US37193960700, 14000US37193960802, 14000US37193961100, 14000US37193960900
14000US37069060100	Franklin	0.0423284	0.500827	0.631428	Insignificant	14000US37069060301, 14000US37181960900, 14000US37185950400, 14000US37069060402, 14000US37069060200, 14000US37181961000
14000US37023020201	Burke	-0.0141807	0.794777	0.8598	Insignificant	14000US37023020202, 14000US37023020301, 14000US37023020100, 14000US37027030900, 14000US37111970200, 14000US37011930200, 14000US37111970100, 14000US37011930400
14000US37159051801	Rowan	0.0284154	0.646736	0.741686	Insignificant	14000US37025041200, 14000US37159051502, 14000US37025041301, 14000US37097061408, 14000US37159051600, 14000US37159051802, 14000US37097061303
14000US37025041601	Cabarrus	0.0257392	0.633334	0.731667	Insignificant	14000US37025040500, 14000US37025041503, 14000US37025041602, 14000US37167930801, 14000US37167930802, 14000US37025041502, 14000US37179020204, 14000US37119005621, 14000US37119005715, 14000US37179020203
14000US37159050904	Rowan	-0.00316298	0.959612	0.978332	Insignificant	14000US37123960300, 14000US37167930102, 14000US37025041702, 14000US37057062001, 14000US37167930101, 14000US37159051001, 14000US37159050903, 14000US37159050901
14000US37149920103	Polk	0.0323255	0.684449	0.776817	Insignificant	14000US37149920101, 14000US37149920104, 14000US37149920301, 14000US37149920304, 14000US37149920200
14000US37149920104	Polk	0.0360527	0.68526	0.777337	Insignificant	14000US37149920103, 14000US37149920301, 14000US37149920304, 14000US37149920200
14000US37149920301	Polk	0.0432572	0.586598	0.689653	Insignificant	14000US37149920103, 14000US37149920104, 14000US37149920304, 14000US37149920200, 14000US37149920303
14000US37149920304	Polk	0.0540682	0.496739	0.627355	Insignificant	14000US37149920103, 14000US37149920104, 14000US37149920301, 14000US37149920303, 14000US37089932000
14000US37161960200	Rutherford	0.0283884	0.631899	0.730746	Insignificant	14000US37111970901, 14000US37161960100, 14000US37161960500, 14000US37161960400, 14000US37111970902, 14000US37111970800, 14000US37149920200, 14000US37161960300, 14000US37021003205
14000US37111970902	McDowell	0.0381033	0.632196	0.730746	Insignificant	14000US37111970901, 14000US37161960200, 14000US37111970800, 14000US37111970500, 14000US37111970600
14000US37185950200	Warren	0.0600801	0.454434	0.606679	Insignificant	14000US37185950300, 14000US37185950400, 14000US37181960100, 14000US37181960200, 14000US37185950101
14000US37185950300	Warren	0.0650089	0.469201	0.620793	Insignificant	14000US37185950200, 14000US37185950400, 14000US37185950103, 14000US37185950101
14000US37097061408	Iredell	0.0407012	0.505893	0.636717	Insignificant	14000US37025041200, 14000US37025041301, 14000US37119006404, 14000US37159051801, 14000US37159051802, 14000US37097061303, 14000US37097061502, 14000US37097061503, 14000US37097061602, 14000US37097061407
14000US37179020204	Union	0.0377269	0.615698	0.718478	Insignificant	14000US37179020100, 14000US37167930802, 14000US37025041601, 14000US37179020202, 14000US37179020203, 14000US37179020305, 14000US37179020309
14000US37087920700	Haywood	0.0782216	0.276734	0.506818	Insignificant	14000US37087980100, 14000US37099940200, 14000US37173940100, 14000US37173980200, 14000US37087920101, 14000US37087920600, 14000US37087920800, 14000US37099950200
14000US37099940200	Jackson	0.0894993	0.28137	0.506818	Insignificant	14000US37087920700, 14000US37173940100, 14000US37099950500, 14000US37173960302, 14000US37099950200, 14000US37099950300
14000US37173940100	Swain	0.00832925	0.926947	0.961554	Insignificant	14000US37173960200, 14000US37087920700, 14000US37099940200, 14000US37173980200, 14000US37173960302
14000US37159050201	Rowan	0.0482723	0.6045	0.70729	Insignificant	14000US37159050202, 14000US37159050903, 14000US37159051002, 14000US37159052000, 14000US37159050800
14000US37159050202	Rowan	0.0404633	0.607271	0.710154	Insignificant	14000US37159051101, 14000US37159050201, 14000US37159050300, 14000US37159051002, 14000US37159051102, 14000US37159051204, 14000US37159052000
14000US37159050300	Rowan	0.0435278	0.640461	0.736412	Insignificant	14000US37159050202, 14000US37159050400, 14000US37159051202, 14000US37159051204, 14000US37159052000
14000US37159050400	Rowan	0.0435278	0.640461	0.736412	Insignificant	14000US37159050300, 14000US37159050500, 14000US37159051202, 14000US37159051303, 14000US37159052000
14000US37159050500	Rowan	0.055208	0.553631	0.665381	Insignificant	14000US37159050400, 14000US37159051303, 14000US37159052000, 14000US37159050700, 14000US37159051302
14000US37159050903	Rowan	0.0467294	0.582749	0.685986	Insignificant	14000US37159051001, 14000US37159050904, 14000US37159050201, 14000US37159051002, 14000US37159050800, 14000US37159050901
14000US37159051002	Rowan	0.0349473	0.70764	0.799007	Insignificant	14000US37159051001, 14000US37159051101, 14000US37159050201, 14000US37159050202, 14000US37159050903
14000US37159051102	Rowan	0.0363774	0.668854	0.76346	Insignificant	14000US37159051101, 14000US37159051400, 14000US37159050202, 14000US37159051201, 14000US37159051204, 14000US37159051700
14000US37159051201	Rowan	0.0435278	0.640461	0.736412	Insignificant	14000US37159051102, 14000US37159051202, 14000US37159051204, 14000US37159051700, 14000US37159051802
14000US37159051202	Rowan	0.0435278	0.554394	0.665698	Insignificant	14000US37159050300, 14000US37159050400, 14000US37159051201, 14000US37159051204, 14000US37159051301, 14000US37159051303, 14000US37159051802, 14000US37159051901
14000US37159051204	Rowan	0.0435278	0.640461	0.736412	Insignificant	14000US37159050202, 14000US37159050300, 14000US37159051102, 14000US37159051201, 14000US37159051202
14000US37159051301	Rowan	0.0561226	0.547084	0.66017	Insignificant	14000US37159051202, 14000US37159051303, 14000US37159051901, 14000US37159051902, 14000US37159051302
14000US37159051303	Rowan	0.0504635	0.588203	0.69117	Insignificant	14000US37159050400, 14000US37159050500, 14000US37159051202, 14000US37159051301, 14000US37159051302
14000US37159051600	Rowan	0.0312606	0.713177	0.803386	Insignificant	14000US37159051400, 14000US37159051501, 14000US37159051502, 14000US37159051801, 14000US37159051700, 14000US37159051802
14000US37159051700	Rowan	0.0392376	0.673725	0.767424	Insignificant	14000US37159051400, 14000US37159051102, 14000US37159051201, 14000US37159051600, 14000US37159051802
14000US37159051802	Rowan	0.0429349	0.5598	0.671087	Insignificant	14000US37159051801, 14000US37097061408, 14000US37159051201, 14000US37159051202, 14000US37159051600, 14000US37159051700, 14000US37159051901, 14000US37097061303
14000US37159051901	Rowan	0.0508534	0.489793	0.620895	Insignificant	14000US37159051202, 14000US37159051301, 14000US37159051802, 14000US37097060701, 14000US37097061301, 14000US37097061302, 14000US37097061303, 14000US37159051902
14000US37159052000	Rowan	0.0503057	0.522868	0.642697	Insignificant	14000US37159050201, 14000US37159050202, 14000US37159050300, 14000US37159050400, 14000US37159050500, 14000US37159050700, 14000US37159050800
14000US37063002027	Durham	0.084743	0.130574	0.358711	Insignificant	14000US37037020701, 14000US37063002020, 14000US37183053601, 14000US37183053602, 14000US37063001809, 14000US37063980100, 14000US37063001001, 14000US37063001400, 14000US37063001802, 14000US37063002009, 14000US37063002013, 14000US37063002021, 14000US37063002022, 14000US37063002025, 14000US37063002026
14000US37001021803	Alamance	0.0885298	0.335772	0.5332	Insignificant	14000US37037020200, 14000US37151031200, 14000US37001021902, 14000US37081017000, 14000US37001021801, 14000US37001021802
14000US37135012201	Orange	0.0516633	0.520844	0.642697	Insignificant	14000US37037020103, 14000US37037020105, 14000US37037020701, 14000US37063002019, 14000US37135012202, 14000US37135012100, 14000US37135011500, 14000US37135011602, 14000US37135011700
14000US37097060701	Iredell	0.0687352	0.491292	0.621548	Insignificant	14000US37159051901, 14000US37097061301, 14000US37097060602, 14000US37097060603, 14000US37097060702, 14000US37159051902
14000US37097061301	Iredell	0.0638141	0.48997	0.620895	Insignificant	14000US37159051901, 14000US37097060701, 14000US37097061302, 14000US37097060200, 14000US37097060603, 14000US37097061201, 14000US37097061202
14000US37097061302	Iredell	0.0629669	0.528355	0.643904	Insignificant	14000US37159051901, 14000US37097061301, 14000US37097061303, 14000US37097061202, 14000US37097061203, 14000US37097061304
14000US37097061303	Iredell	0.0574057	0.481099	0.620826	Insignificant	14000US37159051801, 14000US37097061408, 14000US37159051802, 14000US37159051901, 14000US37097061302, 14000US37097061502, 14000US37097061304, 14000US37097061501, 14000US37097061601
14000US37097061502	Iredell	0.0628388	0.565778	0.675838	Insignificant	14000US37097061408, 14000US37097061303, 14000US37097061501, 14000US37097061503, 14000US37097061601
14000US37101041202	Johnston	0.143904	0.163684	0.411553	Insignificant	14000US37101041400, 14000US37101041300, 14000US37101040600, 14000US37101040800, 14000US37101041201, 14000US37101041501
14000US37003040200	Alexander	0.0267581	0.799882	0.864897	Insignificant	14000US37003040300, 14000US37003040400, 14000US37027031201, 14000US37193961001, 14000US37193961002, 14000US37003040100
14000US37193961002	Wilkes	0.0883087	0.445499	0.606105	Insignificant	14000US37193961001, 14000US37003040200, 14000US37003040100, 14000US37193961200, 14000US37193961100
14000US37181960900	Vance	0.0976269	0.330922	0.5332	Insignificant	14000US37069060100, 14000US37185950400, 14000US37181960100, 14000US37181961000, 14000US37181960600, 14000US37181960700, 14000US37181960800
14000US37185950400	Warren	0.0729348	0.467574	0.619014	Insignificant	14000US37069060100, 14000US37185950200, 14000US37185950300, 14000US37181960900, 14000US37069060200, 14000US37181960100, 14000US37185950103
14000US37003040100	Alexander	0.0432876	0.666763	0.76147	Insignificant	14000US37003040400, 14000US37003040500, 14000US37097060901, 14000US37003040200, 14000US37193961002, 14000US37097060902, 14000US37193961200
14000US37111970800	McDowell	0.0761637	0.488741	0.620826	Insignificant	14000US37161960200, 14000US37111970902, 14000US37021003102, 14000US37111970700, 14000US37111970600, 14000US37021003205
14000US37027031100	Caldwell	0.0479299	0.638522	0.736412	Insignificant	14000US37027030100, 14000US37027030200, 14000US37027030500, 14000US37027031201, 14000US37193961001, 14000US37027031000, 14000US37193960900
14000US37149920200	Polk	0.0736111	0.374664	0.566382	Insignificant	14000US37149920101, 14000US37161960400, 14000US37149920103, 14000US37149920104, 14000US37149920301, 14000US37161960200, 14000US37089930100, 14000US37161960300, 14000US37089930200, 14000US37149920303, 14000US37089932000
14000US37069060501	Franklin	0.0963325	0.395983	0.574943	Insignificant	14000US37069060502, 14000US37069060401, 14000US37069060402, 14000US37077970602, 14000US37183054203, 14000US37183054204
14000US37069060502	Franklin	0.0900471	0.359341	0.552348	Insignificant	14000US37069060302, 14000US37069060501, 14000US37069060600, 14000US37069060401, 14000US37069060402, 14000US37183054204, 14000US37183054205, 14000US37183054211
14000US37069060600	Franklin	0.0965974	0.325473	0.5332	Insignificant	14000US37069060302, 14000US37069060502, 14000US37183054301, 14000US37069060700, 14000US37069060801, 14000US37069060802, 14000US37183054210, 14000US37183054211
14000US37183054301	Wake	0.115228	0.272709	0.506818	Insignificant	14000US37069060600, 14000US37069060802, 14000US37183054111, 14000US37183054210, 14000US37183054403, 14000US37183054404, 14000US37183054302
14000US37173980200	Swain	0.000783271	0.994274	0.996104	Insignificant	14000US37173960200, 14000US37087980100, 14000US37075920100, 14000US37087920700, 14000US37173940100, 14000US37173960301
14000US37097060100	Iredell	0.0791131	0.456045	0.608152	Insignificant	14000US37097060200, 14000US37097060500, 14000US37097060601, 14000US37097060603, 14000US37097060703, 14000US37097061001, 14000US37097061003
14000US37097060200	Iredell	0.0776538	0.464393	0.616289	Insignificant	14000US37097061301, 14000US37097060100, 14000US37097060300, 14000US37097060500, 14000US37097060601, 14000US37097060603, 14000US37097061201
14000US37097060300	Iredell	0.0791131	0.528911	0.643904	Insignificant	14000US37097060200, 14000US37097060400, 14000US37097060500, 14000US37097061104, 14000US37097061201
14000US37097060400	Iredell	0.0791131	0.490241	0.620895	Insignificant	14000US37097060300, 14000US37097060500, 14000US37097061003, 14000US37097061102, 14000US37097061104, 14000US37097061201
14000US37097060500	Iredell	0.0791131	0.528911	0.643904	Insignificant	14000US37097060100, 14000US37097060200, 14000US37097060300, 14000US37097060400, 14000US37097061003
14000US37097060601	Iredell	0.0808004	0.446499	0.606105	Insignificant	14000US37097060100, 14000US37097060200, 14000US37097060602, 14000US37097060603, 14000US37097060703, 14000US37097061001, 14000US37097060702
14000US37097060602	Iredell	0.0795119	0.571461	0.675838	Insignificant	14000US37097060701, 14000US37097060601, 14000US37097060603, 14000US37097060702
14000US37097060603	Iredell	0.0761945	0.472826	0.620826	Insignificant	14000US37097060701, 14000US37097061301, 14000US37097060100, 14000US37097060200, 14000US37097060601, 14000US37097060602, 14000US37097061201
14000US37097060703	Iredell	0.0857367	0.454664	0.606679	Insignificant	14000US37097060100, 14000US37097060601, 14000US37097060902, 14000US37097061001, 14000US37097060702, 14000US37097060802
14000US37097060902	Iredell	0.0666431	0.501934	0.632334	Insignificant	14000US37003040500, 14000US37097060901, 14000US37003040100, 14000US37097060703, 14000US37097061001, 14000US37097061002, 14000US37097060801, 14000US37097060802
14000US37097061001	Iredell	0.0831033	0.433655	0.605741	Insignificant	14000US37097060100, 14000US37097060601, 14000US37097060703, 14000US37097060902, 14000US37097061002, 14000US37097061003, 14000US37097060802
14000US37097061002	Iredell	0.0472766	0.680036	0.773409	Insignificant	14000US37003040500, 14000US37097061101, 14000US37097060902, 14000US37097061001, 14000US37097061003, 14000US37097061102
14000US37097061003	Iredell	0.0791131	0.490241	0.620895	Insignificant	14000US37097060100, 14000US37097060400, 14000US37097060500, 14000US37097061001, 14000US37097061002, 14000US37097061102
14000US37097061102	Iredell	0.0480576	0.675054	0.768141	Insignificant	14000US37097061101, 14000US37097061103, 14000US37097060400, 14000US37097061002, 14000US37097061003, 14000US37097061104
14000US37097061104	Iredell	0.0480576	0.675054	0.768141	Insignificant	14000US37097061103, 14000US37097061205, 14000US37097060300, 14000US37097060400, 14000US37097061102, 14000US37097061201
14000US37097061201	Iredell	0.0572744	0.540368	0.653503	Insignificant	14000US37097061103, 14000US37097061205, 14000US37097061301, 14000US37097060200, 14000US37097060300, 14000US37097060400, 14000US37097060603, 14000US37097061104, 14000US37097061202
14000US37097061202	Iredell	0.0446524	0.696877	0.788706	Insignificant	14000US37097061204, 14000US37097061205, 14000US37097061301, 14000US37097061302, 14000US37097061201, 14000US37097061203
14000US37097061203	Iredell	0.046355	0.685933	0.777698	Insignificant	14000US37097061204, 14000US37097061402, 14000US37097061302, 14000US37097061202, 14000US37097061304, 14000US37097061403
14000US37097061304	Iredell	0.075708	0.509097	0.640016	Insignificant	14000US37097061302, 14000US37097061303, 14000US37097061203, 14000US37097061403, 14000US37097061501, 14000US37097061601
14000US37097061403	Iredell	0.0658036	0.535235	0.649442	Insignificant	14000US37097061402, 14000US37097061203, 14000US37097061304, 14000US37097061404, 14000US37097061405, 14000US37097061601, 14000US37097061602
14000US37097061404	Iredell	0.0677788	0.589543	0.692374	Insignificant	14000US37097061406, 14000US37097061403, 14000US37097061405, 14000US37097061602, 14000US37097061407
14000US37097061405	Iredell	0.0491454	0.695604	0.787848	Insignificant	14000US37097061402, 14000US37097061406, 14000US37097061403, 14000US37097061404, 14000US37097061407
14000US37097061501	Iredell	0.0740055	0.598382	0.70088	Insignificant	14000US37097061303, 14000US37097061502, 14000US37097061304, 14000US37097061601
14000US37097061503	Iredell	0.0704165	0.616233	0.71872	Insignificant	14000US37097061408, 14000US37097061502, 14000US37097061601, 14000US37097061602
14000US37097061601	Iredell	0.0761945	0.472826	0.620826	Insignificant	14000US37097061303, 14000US37097061502, 14000US37097061304, 14000US37097061403, 14000US37097061501, 14000US37097061503, 14000US37097061602
14000US37097061602	Iredell	0.0750526	0.51277	0.641786	Insignificant	14000US37097061408, 14000US37097061403, 14000US37097061404, 14000US37097061503, 14000US37097061601, 14000US37097061407
14000US37097061407	Iredell	0.0535933	0.590144	0.692709	Insignificant	14000US37119006203, 14000US37097061406, 14000US37119006404, 14000US37097061408, 14000US37097061404, 14000US37097061405, 14000US37097061602, 14000US37119006403
14000US37119000100	Mecklenburg	0.0799467	0.526748	0.642697	Insignificant	14000US37119000300, 14000US37119000400, 14000US37119000500, 14000US37119000600, 14000US37119980300
14000US37119000300	Mecklenburg	0.0799467	0.487964	0.620826	Insignificant	14000US37119000100, 14000US37119000400, 14000US37119002600, 14000US37119002701, 14000US37119003500, 14000US37119980300
14000US37119000400	Mecklenburg	0.0799467	0.487964	0.620826	Insignificant	14000US37119000100, 14000US37119000300, 14000US37119000500, 14000US37119003500, 14000US37119003600, 14000US37119004100
14000US37119000500	Mecklenburg	0.0799467	0.395322	0.574656	Insignificant	14000US37119000100, 14000US37119000400, 14000US37119000600, 14000US37119000700, 14000US37119004100, 14000US37119004700, 14000US37119004800, 14000US37119004900, 14000US37119005200
14000US37119000600	Mecklenburg	0.0799467	0.42301	0.594054	Insignificant	14000US37119000100, 14000US37119000500, 14000US37119000700, 14000US37119000800, 14000US37119002500, 14000US37119002600, 14000US37119005200, 14000US37119980300
14000US37119000700	Mecklenburg	0.0799467	0.453681	0.606105	Insignificant	14000US37119000500, 14000US37119000600, 14000US37119000800, 14000US37119000900, 14000US37119001400, 14000US37119005200, 14000US37119005301
14000US37119000800	Mecklenburg	0.0799467	0.526748	0.642697	Insignificant	14000US37119000600, 14000US37119000700, 14000US37119000900, 14000US37119001000, 14000US37119002500
14000US37119000900	Mecklenburg	0.0799467	0.526748	0.642697	Insignificant	14000US37119000700, 14000US37119000800, 14000US37119001000, 14000US37119001300, 14000US37119001400
14000US37119001000	Mecklenburg	0.0799467	0.487964	0.620826	Insignificant	14000US37119000800, 14000US37119000900, 14000US37119001100, 14000US37119001200, 14000US37119001300, 14000US37119002500
14000US37119001100	Mecklenburg	0.0799467	0.453681	0.606105	Insignificant	14000US37119001000, 14000US37119001200, 14000US37119001701, 14000US37119001801, 14000US37119002300, 14000US37119002400, 14000US37119002500
14000US37119001200	Mecklenburg	0.0799467	0.453681	0.606105	Insignificant	14000US37119001000, 14000US37119001100, 14000US37119001300, 14000US37119001603, 14000US37119001605, 14000US37119001701, 14000US37119001702
14000US37119001300	Mecklenburg	0.0799467	0.42301	0.594054	Insignificant	14000US37119000900, 14000US37119001000, 14000US37119001200, 14000US37119001400, 14000US37119001504, 14000US37119001509, 14000US37119001603, 14000US37119001608
14000US37119001400	Mecklenburg	0.0799467	0.453681	0.606105	Insignificant	14000US37119000700, 14000US37119000900, 14000US37119001300, 14000US37119001504, 14000US37119001509, 14000US37119005301, 14000US37119005306
14000US37119001504	Mecklenburg	0.0799467	0.42301	0.594054	Insignificant	14000US37119001300, 14000US37119001400, 14000US37119001507, 14000US37119001508, 14000US37119001509, 14000US37119001510, 14000US37119001608, 14000US37119001609
14000US37119001505	Mecklenburg	0.0799467	0.42301	0.594054	Insignificant	14000US37119001509, 14000US37119005306, 14000US37119005307, 14000US37119005308, 14000US37119005524, 14000US37119005604, 14000US37119005605, 14000US37119005613
14000US37119001507	Mecklenburg	0.0799467	0.571378	0.675838	Insignificant	14000US37119001504, 14000US37119001508, 14000US37119001510, 14000US37119005616
14000US37119001508	Mecklenburg	0.0799467	0.370151	0.561106	Insignificant	14000US37119001504, 14000US37119001507, 14000US37119001510, 14000US37119001608, 14000US37119001609, 14000US37119001912, 14000US37119001922, 14000US37119005616, 14000US37119005617, 14000US37119005620
14000US37119001509	Mecklenburg	0.0799467	0.42301	0.594054	Insignificant	14000US37119001300, 14000US37119001400, 14000US37119001504, 14000US37119001505, 14000US37119001510, 14000US37119005306, 14000US37119005613, 14000US37119005616
14000US37119001510	Mecklenburg	0.0799467	0.487964	0.620826	Insignificant	14000US37119001504, 14000US37119001507, 14000US37119001508, 14000US37119001509, 14000US37119005613, 14000US37119005616
14000US37119001603	Mecklenburg	0.0799467	0.453681	0.606105	Insignificant	14000US37119001200, 14000US37119001300, 14000US37119001605, 14000US37119001606, 14000US37119001607, 14000US37119001608, 14000US37119001609
14000US37119001605	Mecklenburg	0.0799467	0.526748	0.642697	Insignificant	14000US37119001200, 14000US37119001603, 14000US37119001606, 14000US37119001701, 14000US37119001702
14000US37119001606	Mecklenburg	0.0799467	0.571378	0.675838	Insignificant	14000US37119001603, 14000US37119001605, 14000US37119001607, 14000US37119001702
14000US37119001607	Mecklenburg	0.0799467	0.453681	0.606105	Insignificant	14000US37119001603, 14000US37119001606, 14000US37119001609, 14000US37119001702, 14000US37119001910, 14000US37119001912, 14000US37119001918
14000US37119001608	Mecklenburg	0.0799467	0.526748	0.642697	Insignificant	14000US37119001300, 14000US37119001504, 14000US37119001508, 14000US37119001603, 14000US37119001609
14000US37119001609	Mecklenburg	0.0799467	0.487964	0.620826	Insignificant	14000US37119001504, 14000US37119001508, 14000US37119001603, 14000US37119001607, 14000US37119001608, 14000US37119001912
14000US37119001701	Mecklenburg	0.0799467	0.526748	0.642697	Insignificant	14000US37119001100, 14000US37119001200, 14000US37119001605, 14000US37119001702, 14000US37119001801
14000US37119001702	Mecklenburg	0.0799467	0.42301	0.594054	Insignificant	14000US37119001200, 14000US37119001605, 14000US37119001606, 14000US37119001607, 14000US37119001701, 14000US37119001801, 14000US37119001802, 14000US37119001918
14000US37119001801	Mecklenburg	0.0799467	0.487964	0.620826	Insignificant	14000US37119001100, 14000US37119001701, 14000US37119001702, 14000US37119001802, 14000US37119002300, 14000US37119002400
14000US37119001802	Mecklenburg	0.0799467	0.453681	0.606105	Insignificant	14000US37119001702, 14000US37119001801, 14000US37119001914, 14000US37119001918, 14000US37119002002, 14000US37119002100, 14000US37119002300
14000US37119001910	Mecklenburg	0.0799467	0.395322	0.574656	Insignificant	14000US37119001607, 14000US37119001911, 14000US37119001912, 14000US37119001916, 14000US37119001918, 14000US37119001919, 14000US37119001920, 14000US37119001921, 14000US37119001923
14000US37119001911	Mecklenburg	0.0799467	0.453681	0.606105	Insignificant	14000US37119001910, 14000US37119001916, 14000US37119001917, 14000US37119001920, 14000US37119001921, 14000US37119005710, 14000US37119005716
14000US37119001912	Mecklenburg	0.0799467	0.453681	0.606105	Insignificant	14000US37119001508, 14000US37119001607, 14000US37119001609, 14000US37119001910, 14000US37119001918, 14000US37119001922, 14000US37119001923
14000US37119001914	Mecklenburg	0.0799467	0.42301	0.594054	Insignificant	14000US37119001802, 14000US37119001915, 14000US37119001918, 14000US37119001919, 14000US37119001920, 14000US37119002002, 14000US37119002003, 14000US37119002100
14000US37119001915	Mecklenburg	0.0799467	0.487964	0.620826	Insignificant	14000US37119001914, 14000US37119001920, 14000US37119001921, 14000US37119002003, 14000US37119005717, 14000US37119005812
14000US37119001916	Mecklenburg	0.0799467	0.487964	0.620826	Insignificant	14000US37119001910, 14000US37119001911, 14000US37119001917, 14000US37119001922, 14000US37119001923, 14000US37119005710
14000US37119001917	Mecklenburg	0.0799467	0.487964	0.620826	Insignificant	14000US37119001911, 14000US37119001916, 14000US37119001922, 14000US37119005706, 14000US37119005710, 14000US37119005711
14000US37119001918	Mecklenburg	0.0799467	0.453681	0.606105	Insignificant	14000US37119001607, 14000US37119001702, 14000US37119001802, 14000US37119001910, 14000US37119001912, 14000US37119001914, 14000US37119001919
14000US37119001919	Mecklenburg	0.0799467	0.571378	0.675838	Insignificant	14000US37119001910, 14000US37119001914, 14000US37119001918, 14000US37119001920
14000US37119001920	Mecklenburg	0.0799467	0.487964	0.620826	Insignificant	14000US37119001910, 14000US37119001911, 14000US37119001914, 14000US37119001915, 14000US37119001919, 14000US37119001921
14000US37119001921	Mecklenburg	0.0799467	0.42301	0.594054	Insignificant	14000US37119001910, 14000US37119001911, 14000US37119001915, 14000US37119001920, 14000US37119005710, 14000US37119005716, 14000US37119005717, 14000US37119005812
14000US37119001922	Mecklenburg	0.0799467	0.453681	0.606105	Insignificant	14000US37119001508, 14000US37119001912, 14000US37119001916, 14000US37119001917, 14000US37119001923, 14000US37119005620, 14000US37119005706
14000US37119001923	Mecklenburg	0.0799467	0.571378	0.675838	Insignificant	14000US37119001910, 14000US37119001912, 14000US37119001916, 14000US37119001922
14000US37119002002	Mecklenburg	0.0799467	0.395322	0.574656	Insignificant	14000US37119001802, 14000US37119001914, 14000US37119002003, 14000US37119002004, 14000US37119002100, 14000US37119002200, 14000US37119002903, 14000US37119002904, 14000US37119002905
14000US37119002003	Mecklenburg	0.0799467	0.453681	0.606105	Insignificant	14000US37119001914, 14000US37119001915, 14000US37119002002, 14000US37119002004, 14000US37119003015, 14000US37119005811, 14000US37119005812
14000US37119002004	Mecklenburg	0.0799467	0.487964	0.620826	Insignificant	14000US37119002002, 14000US37119002003, 14000US37119002904, 14000US37119003013, 14000US37119003015, 14000US37119005811
14000US37119002100	Mecklenburg	0.0799467	0.526748	0.642697	Insignificant	14000US37119001802, 14000US37119001914, 14000US37119002002, 14000US37119002200, 14000US37119002300
14000US37119002200	Mecklenburg	0.0799467	0.453681	0.606105	Insignificant	14000US37119002002, 14000US37119002100, 14000US37119002300, 14000US37119002400, 14000US37119002800, 14000US37119002903, 14000US37119002905
14000US37119002300	Mecklenburg	0.0799467	0.453681	0.606105	Insignificant	14000US37119001100, 14000US37119001801, 14000US37119001802, 14000US37119002100, 14000US37119002200, 14000US37119002400, 14000US37119002800
14000US37119002400	Mecklenburg	0.0799467	0.453681	0.606105	Insignificant	14000US37119001100, 14000US37119001801, 14000US37119002200, 14000US37119002300, 14000US37119002500, 14000US37119002701, 14000US37119002800
14000US37119002500	Mecklenburg	0.0799467	0.42301	0.594054	Insignificant	14000US37119000600, 14000US37119000800, 14000US37119001000, 14000US37119001100, 14000US37119002400, 14000US37119002600, 14000US37119002701, 14000US37119980300
14000US37119002600	Mecklenburg	0.0799467	0.526748	0.642697	Insignificant	14000US37119000300, 14000US37119000600, 14000US37119002500, 14000US37119002701, 14000US37119980300
14000US37119002701	Mecklenburg	0.0799467	0.42301	0.594054	Insignificant	14000US37119000300, 14000US37119002400, 14000US37119002500, 14000US37119002600, 14000US37119002702, 14000US37119002800, 14000US37119003400, 14000US37119003500
14000US37119002702	Mecklenburg	0.0799467	0.42301	0.594054	Insignificant	14000US37119002701, 14000US37119002800, 14000US37119002905, 14000US37119002906, 14000US37119003103, 14000US37119003204, 14000US37119003400, 14000US37119003500
14000US37119002800	Mecklenburg	0.0799467	0.487964	0.620826	Insignificant	14000US37119002200, 14000US37119002300, 14000US37119002400, 14000US37119002701, 14000US37119002702, 14000US37119002905
14000US37119002903	Mecklenburg	0.0799467	0.42301	0.594054	Insignificant	14000US37119002002, 14000US37119002200, 14000US37119002904, 14000US37119002905, 14000US37119002906, 14000US37119003006, 14000US37119003007, 14000US37119003011
14000US37119002904	Mecklenburg	0.0799467	0.453681	0.606105	Insignificant	14000US37119002002, 14000US37119002004, 14000US37119002903, 14000US37119003006, 14000US37119003007, 14000US37119003013, 14000US37119003015
14000US37119002905	Mecklenburg	0.0799467	0.487964	0.620826	Insignificant	14000US37119002002, 14000US37119002200, 14000US37119002702, 14000US37119002800, 14000US37119002903, 14000US37119002906
14000US37119002906	Mecklenburg	0.0799467	0.487964	0.620826	Insignificant	14000US37119002702, 14000US37119002903, 14000US37119002905, 14000US37119003011, 14000US37119003102, 14000US37119003103
14000US37119003006	Mecklenburg	0.0799467	0.487964	0.620826	Insignificant	14000US37119002903, 14000US37119002904, 14000US37119003007, 14000US37119003008, 14000US37119003011, 14000US37119003012
14000US37119003007	Mecklenburg	0.0799467	0.487964	0.620826	Insignificant	14000US37119002903, 14000US37119002904, 14000US37119003006, 14000US37119003008, 14000US37119003012, 14000US37119003013
14000US37119003008	Mecklenburg	0.0799467	0.453681	0.606105	Insignificant	14000US37119003006, 14000US37119003007, 14000US37119003012, 14000US37119003013, 14000US37119005829, 14000US37119005830, 14000US37119005831
14000US37119003011	Mecklenburg	0.0799467	0.453681	0.606105	Insignificant	14000US37119002903, 14000US37119002906, 14000US37119003006, 14000US37119003012, 14000US37119003102, 14000US37119003105, 14000US37119005828
14000US37119003012	Mecklenburg	0.0799467	0.453681	0.606105	Insignificant	14000US37119003006, 14000US37119003007, 14000US37119003008, 14000US37119003011, 14000US37119003105, 14000US37119005828, 14000US37119005829
14000US37119003013	Mecklenburg	0.0799467	0.370151	0.561106	Insignificant	14000US37119002004, 14000US37119002904, 14000US37119003007, 14000US37119003008, 14000US37119003015, 14000US37119003016, 14000US37119003017, 14000US37119003018, 14000US37119005815, 14000US37119005831
14000US37119003015	Mecklenburg	0.0799467	0.395322	0.574656	Insignificant	14000US37119002003, 14000US37119002004, 14000US37119002904, 14000US37119003013, 14000US37119003016, 14000US37119003018, 14000US37119005811, 14000US37119005812, 14000US37119005833
14000US37119003016	Mecklenburg	0.0799467	0.487964	0.620826	Insignificant	14000US37119003013, 14000US37119003015, 14000US37119003018, 14000US37119005815, 14000US37119005832, 14000US37119005833
14000US37119003017	Mecklenburg	0.0799467	0.624078	0.724023	Insignificant	14000US37119003013, 14000US37119003018, 14000US37119005815
14000US37119003018	Mecklenburg	0.0799467	0.487964	0.620826	Insignificant	14000US37119003013, 14000US37119003015, 14000US37119003016, 14000US37119003017, 14000US37119005815, 14000US37119005832
14000US37119003102	Mecklenburg	0.0799467	0.42301	0.594054	Insignificant	14000US37119002906, 14000US37119003011, 14000US37119003103, 14000US37119003105, 14000US37119003106, 14000US37119003802, 14000US37119003807, 14000US37119003808
14000US37119003103	Mecklenburg	0.0799467	0.453681	0.606105	Insignificant	14000US37119002702, 14000US37119002906, 14000US37119003102, 14000US37119003201, 14000US37119003203, 14000US37119003204, 14000US37119003802
14000US37119003105	Mecklenburg	0.0799467	0.453681	0.606105	Insignificant	14000US37119003011, 14000US37119003012, 14000US37119003102, 14000US37119003106, 14000US37119003108, 14000US37119005827, 14000US37119005828
14000US37119003106	Mecklenburg	0.0799467	0.487964	0.620826	Insignificant	14000US37119003102, 14000US37119003105, 14000US37119003108, 14000US37119003807, 14000US37119003808, 14000US37119005824
14000US37119003108	Mecklenburg	0.0799467	0.487964	0.620826	Insignificant	14000US37119003105, 14000US37119003106, 14000US37119003109, 14000US37119005824, 14000US37119005827, 14000US37119005828
14000US37119003109	Mecklenburg	0.0799467	0.624078	0.724023	Insignificant	14000US37119003108, 14000US37119005824, 14000US37119005827
14000US37119003201	Mecklenburg	0.0799467	0.487964	0.620826	Insignificant	14000US37119003103, 14000US37119003203, 14000US37119003204, 14000US37119003300, 14000US37119003700, 14000US37119003802
14000US37119003203	Mecklenburg	0.0799467	0.624078	0.724023	Insignificant	14000US37119003103, 14000US37119003201, 14000US37119003204
14000US37119003204	Mecklenburg	0.0799467	0.487964	0.620826	Insignificant	14000US37119002702, 14000US37119003103, 14000US37119003201, 14000US37119003203, 14000US37119003300, 14000US37119003400
14000US37119003300	Mecklenburg	0.0799467	0.526748	0.642697	Insignificant	14000US37119003201, 14000US37119003204, 14000US37119003400, 14000US37119003700, 14000US37119003802
14000US37119003400	Mecklenburg	0.0799467	0.453681	0.606105	Insignificant	14000US37119002701, 14000US37119002702, 14000US37119003204, 14000US37119003300, 14000US37119003500, 14000US37119003600, 14000US37119003700
14000US37119003500	Mecklenburg	0.0799467	0.487964	0.620826	Insignificant	14000US37119000300, 14000US37119000400, 14000US37119002701, 14000US37119002702, 14000US37119003400, 14000US37119003600
14000US37119003600	Mecklenburg	0.0799467	0.42301	0.594054	Insignificant	14000US37119000400, 14000US37119003400, 14000US37119003500, 14000US37119003700, 14000US37119003802, 14000US37119003902, 14000US37119004000, 14000US37119004100
14000US37119003700	Mecklenburg	0.0799467	0.487964	0.620826	Insignificant	14000US37119003201, 14000US37119003300, 14000US37119003400, 14000US37119003600, 14000US37119003802, 14000US37119003902
14000US37119003802	Mecklenburg	0.0799467	0.370151	0.561106	Insignificant	14000US37119003102, 14000US37119003103, 14000US37119003201, 14000US37119003300, 14000US37119003600, 14000US37119003700, 14000US37119003805, 14000US37119003806, 14000US37119003807, 14000US37119003902
14000US37119003805	Mecklenburg	0.0799467	0.526748	0.642697	Insignificant	14000US37119003802, 14000US37119003806, 14000US37119003902, 14000US37119003903, 14000US37119005912
14000US37119003806	Mecklenburg	0.0799467	0.526748	0.642697	Insignificant	14000US37119003802, 14000US37119003805, 14000US37119003807, 14000US37119005912, 14000US37119005916
14000US37119003807	Mecklenburg	0.0799467	0.453681	0.606105	Insignificant	14000US37119003102, 14000US37119003106, 14000US37119003802, 14000US37119003806, 14000US37119003808, 14000US37119005824, 14000US37119005916
14000US37119003808	Mecklenburg	0.0799467	0.526748	0.642697	Insignificant	14000US37119003102, 14000US37119003106, 14000US37119003807, 14000US37119005824, 14000US37119005916
14000US37119003902	Mecklenburg	0.0799467	0.453681	0.606105	Insignificant	14000US37119003600, 14000US37119003700, 14000US37119003802, 14000US37119003805, 14000US37119003903, 14000US37119004000, 14000US37119004100
14000US37119003903	Mecklenburg	0.0799467	0.526748	0.642697	Insignificant	14000US37119003805, 14000US37119003902, 14000US37119004000, 14000US37119005912, 14000US37119980100
14000US37119004000	Mecklenburg	0.0749217	0.378273	0.569767	Insignificant	14000US37119005906, 14000US37119003600, 14000US37119003902, 14000US37119003903, 14000US37119004100, 14000US37119004200, 14000US37119004302, 14000US37119004303, 14000US37119004305, 14000US37119006006, 14000US37119980100
14000US37119004100	Mecklenburg	0.0799467	0.42301	0.594054	Insignificant	14000US37119000400, 14000US37119000500, 14000US37119003600, 14000US37119003902, 14000US37119004000, 14000US37119004200, 14000US37119004500, 14000US37119004700
14000US37119004200	Mecklenburg	0.0799467	0.526748	0.642697	Insignificant	14000US37119004000, 14000US37119004100, 14000US37119004302, 14000US37119004305, 14000US37119004500
14000US37119004302	Mecklenburg	0.0799467	0.453681	0.606105	Insignificant	14000US37119004000, 14000US37119004200, 14000US37119004304, 14000US37119004305, 14000US37119004400, 14000US37119004500, 14000US37119006010
14000US37119004303	Mecklenburg	0.0688918	0.585416	0.688633	Insignificant	14000US37119005906, 14000US37119004000, 14000US37119004304, 14000US37119004305, 14000US37119006006
14000US37119004304	Mecklenburg	0.0799467	0.453681	0.606105	Insignificant	14000US37119004302, 14000US37119004303, 14000US37119004305, 14000US37119004400, 14000US37119006006, 14000US37119006009, 14000US37119006010
14000US37119004305	Mecklenburg	0.0799467	0.526748	0.642697	Insignificant	14000US37119004000, 14000US37119004200, 14000US37119004302, 14000US37119004303, 14000US37119004304
14000US37119004400	Mecklenburg	0.0799467	0.453681	0.606105	Insignificant	14000US37119004302, 14000US37119004304, 14000US37119004500, 14000US37119004600, 14000US37119005401, 14000US37119006010, 14000US37119006104
14000US37119004500	Mecklenburg	0.0799467	0.487964	0.620826	Insignificant	14000US37119004100, 14000US37119004200, 14000US37119004302, 14000US37119004400, 14000US37119004600, 14000US37119004700
14000US37119004600	Mecklenburg	0.0799467	0.526748	0.642697	Insignificant	14000US37119004400, 14000US37119004500, 14000US37119004700, 14000US37119004800, 14000US37119005401
14000US37119004700	Mecklenburg	0.0799467	0.487964	0.620826	Insignificant	14000US37119000500, 14000US37119004100, 14000US37119004500, 14000US37119004600, 14000US37119004800, 14000US37119004900
14000US37119004800	Mecklenburg	0.0799467	0.453681	0.606105	Insignificant	14000US37119000500, 14000US37119004600, 14000US37119004700, 14000US37119004900, 14000US37119005000, 14000US37119005100, 14000US37119005401
14000US37119004900	Mecklenburg	0.0799467	0.487964	0.620826	Insignificant	14000US37119000500, 14000US37119004700, 14000US37119004800, 14000US37119005000, 14000US37119005100, 14000US37119005200
14000US37119005000	Mecklenburg	0.0799467	0.624078	0.724023	Insignificant	14000US37119004800, 14000US37119004900, 14000US37119005100
14000US37119005100	Mecklenburg	0.0799467	0.42301	0.594054	Insignificant	14000US37119004800, 14000US37119004900, 14000US37119005000, 14000US37119005200, 14000US37119005301, 14000US37119005401, 14000US37119005404, 14000US37119005524
14000US37119005200	Mecklenburg	0.0799467	0.487964	0.620826	Insignificant	14000US37119000500, 14000US37119000600, 14000US37119000700, 14000US37119004900, 14000US37119005100, 14000US37119005301
14000US37119005301	Mecklenburg	0.0799467	0.42301	0.594054	Insignificant	14000US37119000700, 14000US37119001400, 14000US37119005100, 14000US37119005200, 14000US37119005305, 14000US37119005306, 14000US37119005404, 14000US37119005524
14000US37119005305	Mecklenburg	0.0799467	0.526748	0.642697	Insignificant	14000US37119005301, 14000US37119005306, 14000US37119005307, 14000US37119005308, 14000US37119005524
14000US37119005306	Mecklenburg	0.0799467	0.487964	0.620826	Insignificant	14000US37119001400, 14000US37119001505, 14000US37119001509, 14000US37119005301, 14000US37119005305, 14000US37119005308
14000US37119005307	Mecklenburg	0.0799467	0.571378	0.675838	Insignificant	14000US37119001505, 14000US37119005305, 14000US37119005308, 14000US37119005524
14000US37119005308	Mecklenburg	0.0799467	0.571378	0.675838	Insignificant	14000US37119001505, 14000US37119005305, 14000US37119005306, 14000US37119005307
14000US37119005401	Mecklenburg	0.0799467	0.370151	0.561106	Insignificant	14000US37119004400, 14000US37119004600, 14000US37119004800, 14000US37119005100, 14000US37119005403, 14000US37119005404, 14000US37119005510, 14000US37119006104, 14000US37119006108, 14000US37119006109
14000US37119005403	Mecklenburg	0.0799467	0.526748	0.642697	Insignificant	14000US37119005401, 14000US37119005404, 14000US37119005510, 14000US37119005512, 14000US37119006109
14000US37119005404	Mecklenburg	0.0799467	0.487964	0.620826	Insignificant	14000US37119005100, 14000US37119005301, 14000US37119005401, 14000US37119005403, 14000US37119005512, 14000US37119005524
14000US37119005508	Mecklenburg	0.0755523	0.421798	0.594054	Insignificant	14000US37119006302, 14000US37119005509, 14000US37119005510, 14000US37119005511, 14000US37119005513, 14000US37119006106, 14000US37119006107, 14000US37119006109, 14000US37119006215
14000US37119005509	Mecklenburg	0.0720368	0.56842	0.675838	Insignificant	14000US37119006302, 14000US37119005508, 14000US37119005513, 14000US37119005517, 14000US37119005518
14000US37119005510	Mecklenburg	0.0799467	0.453681	0.606105	Insignificant	14000US37119005401, 14000US37119005403, 14000US37119005508, 14000US37119005511, 14000US37119005512, 14000US37119006107, 14000US37119006109
14000US37119005511	Mecklenburg	0.0799467	0.526748	0.642697	Insignificant	14000US37119005508, 14000US37119005510, 14000US37119005512, 14000US37119005513, 14000US37119005514
14000US37119005512	Mecklenburg	0.0799467	0.453681	0.606105	Insignificant	14000US37119005403, 14000US37119005404, 14000US37119005510, 14000US37119005511, 14000US37119005514, 14000US37119005522, 14000US37119005524
14000US37119005513	Mecklenburg	0.0799467	0.526748	0.642697	Insignificant	14000US37119005508, 14000US37119005509, 14000US37119005511, 14000US37119005514, 14000US37119005518
14000US37119005514	Mecklenburg	0.0799467	0.453681	0.606105	Insignificant	14000US37119005511, 14000US37119005512, 14000US37119005513, 14000US37119005518, 14000US37119005520, 14000US37119005522, 14000US37119005523
14000US37119005515	Mecklenburg	0.0601719	0.670049	0.763633	Insignificant	14000US37025041303, 14000US37119006302, 14000US37119005516, 14000US37119005519
14000US37119005516	Mecklenburg	0.0700593	0.619857	0.721032	Insignificant	14000US37119006302, 14000US37119005515, 14000US37119005517, 14000US37119005519
14000US37119005517	Mecklenburg	0.0720368	0.56842	0.675838	Insignificant	14000US37119006302, 14000US37119005509, 14000US37119005516, 14000US37119005518, 14000US37119005519
14000US37119005518	Mecklenburg	0.0799467	0.453681	0.606105	Insignificant	14000US37119005509, 14000US37119005513, 14000US37119005514, 14000US37119005517, 14000US37119005519, 14000US37119005520, 14000US37119005523
14000US37119005519	Mecklenburg	0.0700593	0.482576	0.620826	Insignificant	14000US37025041303, 14000US37025042602, 14000US37119005515, 14000US37119005516, 14000US37119005517, 14000US37119005518, 14000US37119005520, 14000US37119005521
14000US37119005520	Mecklenburg	0.0799467	0.526748	0.642697	Insignificant	14000US37119005514, 14000US37119005518, 14000US37119005519, 14000US37119005521, 14000US37119005523
14000US37119005521	Mecklenburg	0.0641269	0.472182	0.620826	Insignificant	14000US37025041303, 14000US37025042602, 14000US37025042603, 14000US37119005611, 14000US37119005519, 14000US37119005520, 14000US37119005523, 14000US37119005604, 14000US37119005609, 14000US37119005610
14000US37119005522	Mecklenburg	0.0799467	0.571378	0.675838	Insignificant	14000US37119005512, 14000US37119005514, 14000US37119005523, 14000US37119005524
14000US37119005523	Mecklenburg	0.0799467	0.42301	0.594054	Insignificant	14000US37119005514, 14000US37119005518, 14000US37119005520, 14000US37119005521, 14000US37119005522, 14000US37119005524, 14000US37119005604, 14000US37119005609
14000US37119005524	Mecklenburg	0.0799467	0.370151	0.561106	Insignificant	14000US37119001505, 14000US37119005100, 14000US37119005301, 14000US37119005305, 14000US37119005307, 14000US37119005404, 14000US37119005512, 14000US37119005522, 14000US37119005523, 14000US37119005604
14000US37119005604	Mecklenburg	0.0799467	0.453681	0.606105	Insignificant	14000US37119001505, 14000US37119005521, 14000US37119005523, 14000US37119005524, 14000US37119005605, 14000US37119005609, 14000US37119005612
14000US37119005605	Mecklenburg	0.0799467	0.526748	0.642697	Insignificant	14000US37119001505, 14000US37119005604, 14000US37119005609, 14000US37119005612, 14000US37119005613
14000US37119005609	Mecklenburg	0.0742968	0.486202	0.620826	Insignificant	14000US37119005614, 14000US37119005521, 14000US37119005523, 14000US37119005604, 14000US37119005605, 14000US37119005610, 14000US37119005612
14000US37119005610	Mecklenburg	0.0601719	0.670049	0.763633	Insignificant	14000US37119005611, 14000US37119005614, 14000US37119005521, 14000US37119005609
14000US37119005612	Mecklenburg	0.0720368	0.56842	0.675838	Insignificant	14000US37119005614, 14000US37119005604, 14000US37119005605, 14000US37119005609, 14000US37119005613
14000US37119005613	Mecklenburg	0.0700593	0.482576	0.620826	Insignificant	14000US37119005614, 14000US37119005615, 14000US37119001505, 14000US37119001509, 14000US37119001510, 14000US37119005605, 14000US37119005612, 14000US37119005616
14000US37119005616	Mecklenburg	0.0711579	0.449287	0.606105	Insignificant	14000US37119005615, 14000US37119005618, 14000US37119001507, 14000US37119001508, 14000US37119001509, 14000US37119001510, 14000US37119005613, 14000US37119005617, 14000US37119005619
14000US37119005617	Mecklenburg	0.0720368	0.56842	0.675838	Insignificant	14000US37119005618, 14000US37119001508, 14000US37119005616, 14000US37119005619, 14000US37119005620
14000US37119005619	Mecklenburg	0.0667635	0.562429	0.673504	Insignificant	14000US37025041502, 14000US37119005618, 14000US37119005616, 14000US37119005617, 14000US37119005620, 14000US37119005621
14000US37119005620	Mecklenburg	0.0799467	0.487964	0.620826	Insignificant	14000US37119001508, 14000US37119001922, 14000US37119005617, 14000US37119005619, 14000US37119005621, 14000US37119005706
14000US37119005621	Mecklenburg	0.0721599	0.498822	0.629623	Insignificant	14000US37025041502, 14000US37025041601, 14000US37119005619, 14000US37119005620, 14000US37119005706, 14000US37119005714, 14000US37119005715
14000US37119005706	Mecklenburg	0.0820256	0.411057	0.590491	Insignificant	14000US37119001917, 14000US37119001922, 14000US37119005620, 14000US37119005621, 14000US37119005710, 14000US37119005711, 14000US37119005713, 14000US37119005714
14000US37119005709	Mecklenburg	0.0827186	0.473012	0.620826	Insignificant	14000US37119005711, 14000US37119005717, 14000US37119005812, 14000US37119005834, 14000US37119005712, 14000US37119005713
14000US37119005710	Mecklenburg	0.0799467	0.42301	0.594054	Insignificant	14000US37119001911, 14000US37119001916, 14000US37119001917, 14000US37119001921, 14000US37119005706, 14000US37119005711, 14000US37119005716, 14000US37119005717
14000US37119005711	Mecklenburg	0.0827186	0.37915	0.570414	Insignificant	14000US37119001917, 14000US37119005706, 14000US37119005709, 14000US37119005710, 14000US37119005716, 14000US37119005717, 14000US37119005712, 14000US37119005713, 14000US37119005714
14000US37119005716	Mecklenburg	0.0799467	0.526748	0.642697	Insignificant	14000US37119001911, 14000US37119001921, 14000US37119005710, 14000US37119005711, 14000US37119005717
14000US37119005717	Mecklenburg	0.0799467	0.453681	0.606105	Insignificant	14000US37119001915, 14000US37119001921, 14000US37119005709, 14000US37119005710, 14000US37119005711, 14000US37119005716, 14000US37119005812
14000US37119005811	Mecklenburg	0.0799467	0.571378	0.675838	Insignificant	14000US37119002003, 14000US37119002004, 14000US37119003015, 14000US37119005812
14000US37119005812	Mecklenburg	0.0807783	0.365196	0.556939	Insignificant	14000US37119001915, 14000US37119001921, 14000US37119002003, 14000US37119003015, 14000US37119005709, 14000US37119005717, 14000US37119005811, 14000US37119005833, 14000US37119005834, 14000US37119005712
14000US37119005815	Mecklenburg	0.0799467	0.370151	0.561106	Insignificant	14000US37119003013, 14000US37119003016, 14000US37119003017, 14000US37119003018, 14000US37119005816, 14000US37119005817, 14000US37119005831, 14000US37119005832, 14000US37119005839, 14000US37119005847
14000US37119005816	Mecklenburg	0.0799467	0.42301	0.594054	Insignificant	14000US37119005815, 14000US37119005817, 14000US37119005831, 14000US37119005839, 14000US37119005840, 14000US37119005841, 14000US37119005842, 14000US37119005845
14000US37119005817	Mecklenburg	0.0799467	0.526748	0.642697	Insignificant	14000US37119005815, 14000US37119005816, 14000US37119005832, 14000US37119005845, 14000US37119005847
14000US37119005824	Mecklenburg	0.0799467	0.347142	0.539262	Insignificant	14000US37119003106, 14000US37119003108, 14000US37119003109, 14000US37119003807, 14000US37119003808, 14000US37119005825, 14000US37119005826, 14000US37119005827, 14000US37119005829, 14000US37119005916, 14000US37119980200
14000US37119005825	Mecklenburg	0.0799467	0.526748	0.642697	Insignificant	14000US37119005824, 14000US37119005826, 14000US37119005829, 14000US37119005836, 14000US37119005837
14000US37119005826	Mecklenburg	0.0799467	0.487964	0.620826	Insignificant	14000US37119005824, 14000US37119005825, 14000US37119005829, 14000US37119005830, 14000US37119005836, 14000US37119005837
14000US37119005827	Mecklenburg	0.0799467	0.487964	0.620826	Insignificant	14000US37119003105, 14000US37119003108, 14000US37119003109, 14000US37119005824, 14000US37119005828, 14000US37119005829
14000US37119005828	Mecklenburg	0.0799467	0.487964	0.620826	Insignificant	14000US37119003011, 14000US37119003012, 14000US37119003105, 14000US37119003108, 14000US37119005827, 14000US37119005829
14000US37119005829	Mecklenburg	0.0799467	0.395322	0.574656	Insignificant	14000US37119003008, 14000US37119003012, 14000US37119005824, 14000US37119005825, 14000US37119005826, 14000US37119005827, 14000US37119005828, 14000US37119005830, 14000US37119005831
14000US37119005830	Mecklenburg	0.0799467	0.487964	0.620826	Insignificant	14000US37119003008, 14000US37119005826, 14000US37119005829, 14000US37119005831, 14000US37119005837, 14000US37119005839
14000US37119005831	Mecklenburg	0.0799467	0.453681	0.606105	Insignificant	14000US37119003008, 14000US37119003013, 14000US37119005815, 14000US37119005816, 14000US37119005829, 14000US37119005830, 14000US37119005839
14000US37119005832	Mecklenburg	0.0799467	0.453681	0.606105	Insignificant	14000US37119003016, 14000US37119003018, 14000US37119005815, 14000US37119005817, 14000US37119005833, 14000US37119005847, 14000US37119005848
14000US37119005833	Mecklenburg	0.0799467	0.487964	0.620826	Insignificant	14000US37119003015, 14000US37119003016, 14000US37119005812, 14000US37119005832, 14000US37119005834, 14000US37119005848
14000US37119005834	Mecklenburg	0.0835106	0.433816	0.605741	Insignificant	14000US37119005709, 14000US37119005812, 14000US37119005833, 14000US37119005848, 14000US37119005712, 14000US37119005823, 14000US37119005835
14000US37119005836	Mecklenburg	0.0820256	0.561419	0.672661	Insignificant	14000US37119005825, 14000US37119005826, 14000US37119005837, 14000US37119005838
14000US37119005837	Mecklenburg	0.0817946	0.384495	0.574651	Insignificant	14000US37119005825, 14000US37119005826, 14000US37119005830, 14000US37119005836, 14000US37119005839, 14000US37119005840, 14000US37119005841, 14000US37119005838, 14000US37119005844
14000US37119005839	Mecklenburg	0.0799467	0.487964	0.620826	Insignificant	14000US37119005815, 14000US37119005816, 14000US37119005830, 14000US37119005831, 14000US37119005837, 14000US37119005840
14000US37119005840	Mecklenburg	0.0799467	0.571378	0.675838	Insignificant	14000US37119005816, 14000US37119005837, 14000US37119005839, 14000US37119005841
14000US37119005841	Mecklenburg	0.0813327	0.480456	0.620826	Insignificant	14000US37119005816, 14000US37119005837, 14000US37119005840, 14000US37119005842, 14000US37119005843, 14000US37119005844
14000US37119005842	Mecklenburg	0.0799467	0.571378	0.675838	Insignificant	14000US37119005816, 14000US37119005841, 14000US37119005843, 14000US37119005845
14000US37119005843	Mecklenburg	0.083273	0.509702	0.64041	Insignificant	14000US37119005841, 14000US37119005842, 14000US37119005845, 14000US37119005844, 14000US37119005846
14000US37119005845	Mecklenburg	0.0830651	0.405156	0.583159	Insignificant	14000US37119005816, 14000US37119005817, 14000US37119005842, 14000US37119005843, 14000US37119005847, 14000US37119005823, 14000US37119005844, 14000US37119005846
14000US37119005847	Mecklenburg	0.0813327	0.480456	0.620826	Insignificant	14000US37119005815, 14000US37119005817, 14000US37119005832, 14000US37119005845, 14000US37119005848, 14000US37119005823
14000US37119005848	Mecklenburg	0.0827186	0.473012	0.620826	Insignificant	14000US37119005832, 14000US37119005833, 14000US37119005834, 14000US37119005847, 14000US37119005823, 14000US37119005835
14000US37119005908	Mecklenburg	0.0523093	0.6499	0.744536	Insignificant	14000US37071032402, 14000US37071032502, 14000US37119005907, 14000US37119005909, 14000US37119005910, 14000US37119005911
14000US37119005909	Mecklenburg	0.0707342	0.539435	0.652734	Insignificant	14000US37119005907, 14000US37119005908, 14000US37119005910, 14000US37119005912, 14000US37119005913, 14000US37119005914
14000US37119005910	Mecklenburg	0.0799467	0.526748	0.642697	Insignificant	14000US37119005908, 14000US37119005909, 14000US37119005911, 14000US37119005914, 14000US37119005918
14000US37119005911	Mecklenburg	0.0799467	0.571378	0.675838	Insignificant	14000US37119005908, 14000US37119005910, 14000US37119005914, 14000US37119005918
14000US37119005912	Mecklenburg	0.0688918	0.439924	0.606105	Insignificant	14000US37119005906, 14000US37119005907, 14000US37119003805, 14000US37119003806, 14000US37119003903, 14000US37119005909, 14000US37119005913, 14000US37119005915, 14000US37119005916, 14000US37119980100
14000US37119005913	Mecklenburg	0.0799467	0.487964	0.620826	Insignificant	14000US37119005909, 14000US37119005912, 14000US37119005914, 14000US37119005915, 14000US37119005916, 14000US37119980200
14000US37119005914	Mecklenburg	0.0799467	0.42301	0.594054	Insignificant	14000US37119005909, 14000US37119005910, 14000US37119005911, 14000US37119005913, 14000US37119005915, 14000US37119005917, 14000US37119005918, 14000US37119980200
14000US37119005915	Mecklenburg	0.0799467	0.526748	0.642697	Insignificant	14000US37119005912, 14000US37119005913, 14000US37119005914, 14000US37119005916, 14000US37119980200
14000US37119005916	Mecklenburg	0.0799467	0.42301	0.594054	Insignificant	14000US37119003806, 14000US37119003807, 14000US37119003808, 14000US37119005824, 14000US37119005912, 14000US37119005913, 14000US37119005915, 14000US37119980200
14000US37119005917	Mecklenburg	0.0799467	0.624078	0.724023	Insignificant	14000US37119005914, 14000US37119005918, 14000US37119980200
14000US37119005918	Mecklenburg	0.0799467	0.526748	0.642697	Insignificant	14000US37119005910, 14000US37119005911, 14000US37119005914, 14000US37119005917, 14000US37119980200
14000US37119006005	Mecklenburg	0.0483611	0.650265	0.744565	Insignificant	14000US37071031102, 14000US37071031201, 14000US37071032302, 14000US37119005906, 14000US37119006006, 14000US37119006008, 14000US37119006009
14000US37119006006	Mecklenburg	0.0720503	0.499474	0.630084	Insignificant	14000US37119005906, 14000US37119004000, 14000US37119004303, 14000US37119004304, 14000US37119006005, 14000US37119006009, 14000US37119006010
14000US37119006008	Mecklenburg	0.0592187	0.552798	0.665237	Insignificant	14000US37071030102, 14000US37071031102, 14000US37119006007, 14000US37119006005, 14000US37119006009, 14000US37119006010, 14000US37119006103, 14000US37119006104
14000US37119006009	Mecklenburg	0.0799467	0.526748	0.642697	Insignificant	14000US37119004304, 14000US37119006005, 14000US37119006006, 14000US37119006008, 14000US37119006010
14000US37119006010	Mecklenburg	0.0799467	0.42301	0.594054	Insignificant	14000US37119004302, 14000US37119004304, 14000US37119004400, 14000US37119006006, 14000US37119006008, 14000US37119006009, 14000US37119006103, 14000US37119006104
14000US37119006103	Mecklenburg	0.0506815	0.634693	0.732467	Insignificant	14000US37119006213, 14000US37071030101, 14000US37119006007, 14000US37119006008, 14000US37119006010, 14000US37119006104, 14000US37119006105
14000US37119006104	Mecklenburg	0.0799467	0.453681	0.606105	Insignificant	14000US37119004400, 14000US37119005401, 14000US37119006008, 14000US37119006010, 14000US37119006103, 14000US37119006105, 14000US37119006108
14000US37119006105	Mecklenburg	0.0664743	0.533232	0.647727	Insignificant	14000US37119006213, 14000US37119006103, 14000US37119006104, 14000US37119006106, 14000US37119006107, 14000US37119006108, 14000US37119006215
14000US37119006106	Mecklenburg	0.0720368	0.56842	0.675838	Insignificant	14000US37119006302, 14000US37119005508, 14000US37119006105, 14000US37119006107, 14000US37119006215
14000US37119006107	Mecklenburg	0.0799467	0.487964	0.620826	Insignificant	14000US37119005508, 14000US37119005510, 14000US37119006105, 14000US37119006106, 14000US37119006108, 14000US37119006109
14000US37119006108	Mecklenburg	0.0799467	0.526748	0.642697	Insignificant	14000US37119005401, 14000US37119006104, 14000US37119006105, 14000US37119006107, 14000US37119006109
14000US37119006109	Mecklenburg	0.0799467	0.487964	0.620826	Insignificant	14000US37119005401, 14000US37119005403, 14000US37119005508, 14000US37119005510, 14000US37119006107, 14000US37119006108
14000US37119006208	Mecklenburg	0.0454724	0.718734	0.806398	Insignificant	14000US37119006203, 14000US37119006204, 14000US37119006209, 14000US37119006405, 14000US37119006406
14000US37119006209	Mecklenburg	0.0676344	0.526114	0.642697	Insignificant	14000US37119006204, 14000US37119006208, 14000US37119006210, 14000US37119006211, 14000US37119006303, 14000US37119006406, 14000US37119006407
14000US37119006210	Mecklenburg	0.0438481	0.728368	0.815698	Insignificant	14000US37119006213, 14000US37119006204, 14000US37119006209, 14000US37119006211, 14000US37119006214
14000US37119006211	Mecklenburg	0.0664743	0.533232	0.647727	Insignificant	14000US37119006213, 14000US37119006209, 14000US37119006210, 14000US37119006212, 14000US37119006214, 14000US37119006303, 14000US37119006407
14000US37119006212	Mecklenburg	0.0720368	0.56842	0.675838	Insignificant	14000US37119006302, 14000US37119006211, 14000US37119006214, 14000US37119006215, 14000US37119006303
14000US37119006214	Mecklenburg	0.0610853	0.628591	0.728104	Insignificant	14000US37119006213, 14000US37119006210, 14000US37119006211, 14000US37119006212, 14000US37119006215
14000US37119006215	Mecklenburg	0.0632146	0.526341	0.642697	Insignificant	14000US37119006213, 14000US37119006302, 14000US37119005508, 14000US37119006105, 14000US37119006106, 14000US37119006212, 14000US37119006214, 14000US37119006303
14000US37119006303	Mecklenburg	0.0686468	0.519943	0.642697	Insignificant	14000US37119006302, 14000US37119006304, 14000US37119006209, 14000US37119006211, 14000US37119006212, 14000US37119006215, 14000US37119006407
14000US37119006403	Mecklenburg	0.0484606	0.731446	0.817893	Insignificant	14000US37119006203, 14000US37119006404, 14000US37097061407, 14000US37119006405
14000US37119006405	Mecklenburg	0.0563346	0.597437	0.700146	Insignificant	14000US37119006203, 14000US37119006304, 14000US37119006404, 14000US37119006208, 14000US37119006403, 14000US37119006406, 14000US37119006407
14000US37119006406	Mecklenburg	0.0799467	0.571378	0.675838	Insignificant	14000US37119006208, 14000US37119006209, 14000US37119006405, 14000US37119006407
14000US37119006407	Mecklenburg	0.0733551	0.52452	0.642697	Insignificant	14000US37119006304, 14000US37119006209, 14000US37119006211, 14000US37119006303, 14000US37119006405, 14000US37119006406
14000US37119980100	Mecklenburg	0.066128	0.639619	0.736412	Insignificant	14000US37119005906, 14000US37119003903, 14000US37119004000, 14000US37119005912
14000US37119980200	Mecklenburg	0.0799467	0.453681	0.606105	Insignificant	14000US37119005824, 14000US37119005913, 14000US37119005914, 14000US37119005915, 14000US37119005916, 14000US37119005917, 14000US37119005918
14000US37119980300	Mecklenburg	0.0799467	0.526748	0.642697	Insignificant	14000US37119000100, 14000US37119000300, 14000US37119000600, 14000US37119002500, 14000US37119002600
14000US37061090200	Duplin	0.118745	0.286085	0.506818	Insignificant	14000US37061090300, 14000US37061090400, 14000US37163970100, 14000US37191000700, 14000US37191000800, 14000US37191001000, 14000US37061090100
14000US37117970100	Martin	0.13213	0.325592	0.5332	Insignificant	14000US37187950200, 14000US37013930200, 14000US37015960400, 14000US37117970500, 14000US37117970200
14000US37151031200	Randolph	0.0743721	0.582854	0.685986	Insignificant	14000US37037020200, 14000US37151031000, 14000US37001021803, 14000US37151031306, 14000US37081017000
14000US37199960300	Yancey	0.137439	0.267155	0.503148	Insignificant	14000US37021003102, 14000US37199960101, 14000US37021002900, 14000US37199960102, 14000US37199960200, 14000US37199960400
14000US37069060401	Franklin	0.0967688	0.442704	0.606105	Insignificant	14000US37069060501, 14000US37069060502, 14000US37069060402, 14000US37077970602, 14000US37077970601, 14000US37181961000
14000US37069060402	Franklin	0.0716275	0.539241	0.652734	Insignificant	14000US37069060301, 14000US37069060302, 14000US37069060100, 14000US37069060501, 14000US37069060502, 14000US37069060401, 14000US37181961000
14000US37119005712	Mecklenburg	0.096423	0.353094	0.54542	Insignificant	14000US37119005709, 14000US37119005711, 14000US37119005812, 14000US37119005834, 14000US37119005713, 14000US37119005835, 14000US37179020310, 14000US37179020311, 14000US37179020312
14000US37119005713	Mecklenburg	0.0984631	0.343006	0.53528	Insignificant	14000US37119005706, 14000US37119005709, 14000US37119005711, 14000US37119005712, 14000US37119005714, 14000US37179020203, 14000US37179020309, 14000US37179020310, 14000US37179020311
14000US37119005714	Mecklenburg	0.0961315	0.414441	0.594054	Insignificant	14000US37119005621, 14000US37119005706, 14000US37119005711, 14000US37119005713, 14000US37119005715, 14000US37179020203, 14000US37179020309
14000US37119005715	Mecklenburg	0.0864291	0.579373	0.682988	Insignificant	14000US37025041601, 14000US37119005621, 14000US37119005714, 14000US37179020203
14000US37119005823	Mecklenburg	0.096423	0.353094	0.54542	Insignificant	14000US37119005834, 14000US37119005845, 14000US37119005847, 14000US37119005848, 14000US37119005835, 14000US37119005846, 14000US37179020314, 14000US37179021006, 14000US37179021010
14000US37119005835	Mecklenburg	0.0987546	0.401827	0.579171	Insignificant	14000US37119005834, 14000US37119005848, 14000US37119005712, 14000US37119005823, 14000US37179020312, 14000US37179020313, 14000US37179020314
14000US37119005838	Mecklenburg	0.0928527	0.551525	0.664087	Insignificant	14000US37119005836, 14000US37119005837, 14000US37119005844, 14000US37179021007
14000US37119005844	Mecklenburg	0.0940003	0.393485	0.574651	Insignificant	14000US37119005837, 14000US37119005841, 14000US37119005843, 14000US37119005845, 14000US37119005838, 14000US37119005846, 14000US37179021007, 14000US37179021006
14000US37119005846	Mecklenburg	0.097443	0.443858	0.606105	Insignificant	14000US37119005843, 14000US37119005845, 14000US37119005823, 14000US37119005844, 14000US37179021006, 14000US37179021010
14000US37179021007	Union	0.103563	0.415779	0.594054	Insignificant	14000US37119005838, 14000US37119005844, 14000US37179021006, 14000US37179021008, 14000US37179021009, 14000US37179021010
14000US37011930200	Avery	0.138748	0.240419	0.493477	Insignificant	14000US37027030900, 14000US37023020201, 14000US37011930400, 14000US37027031000, 14000US37189920900, 14000US37011930301, 14000US37011930100
14000US37021003102	Buncombe	0.120859	0.277675	0.506818	Insignificant	14000US37111970800, 14000US37199960300, 14000US37111970700, 14000US37021003205, 14000US37199960101, 14000US37021003103, 14000US37021003104, 14000US37021002900
14000US37111970700	McDowell	0.106477	0.449887	0.606105	Insignificant	14000US37111970800, 14000US37021003102, 14000US37111970100, 14000US37111970600, 14000US37199960101
14000US37001021902	Alamance	0.127192	0.255867	0.497194	Insignificant	14000US37037020200, 14000US37001021803, 14000US37037020106, 14000US37135011203, 14000US37001022002, 14000US37001021802, 14000US37001021901, 14000US37001022001
14000US37037020106	Chatham	-0.00225124	0.985306	0.995239	Insignificant	14000US37037020104, 14000US37037020105, 14000US37037020200, 14000US37037020800, 14000US37135010704, 14000US37001021902, 14000US37135011203
14000US37135011203	Orange	0.139574	0.212478	0.464702	Insignificant	14000US37135010704, 14000US37001021902, 14000US37037020106, 14000US37135010701, 14000US37135011202, 14000US37001021204, 14000US37001022002, 14000US37135011102
14000US37089930100	Henderson	0.148651	0.188212	0.439544	Insignificant	14000US37149920200, 14000US37161960300, 14000US37021003205, 14000US37089930200, 14000US37021003202, 14000US37021003204, 14000US37089930402, 14000US37089930502
14000US37161960300	Rutherford	0.0913232	0.567848	0.675838	Insignificant	14000US37161960200, 14000US37149920200, 14000US37089930100, 14000US37021003205
14000US37057061804	Davidson	0.111936	0.296522	0.507675	Insignificant	14000US37057062001, 14000US37159050700, 14000US37159050800, 14000US37159050901, 14000US37057061702, 14000US37057061701, 14000US37057061703, 14000US37057061802, 14000US37057061803
14000US37159050700	Rowan	0.097327	0.458903	0.61011	Insignificant	14000US37159050500, 14000US37159052000, 14000US37057061804, 14000US37159050800, 14000US37057061702, 14000US37159051302
14000US37159050800	Rowan	0.0855761	0.51487	0.642697	Insignificant	14000US37159050201, 14000US37159050903, 14000US37159052000, 14000US37057061804, 14000US37159050700, 14000US37159050901
14000US37159050901	Rowan	0.0688997	0.632204	0.730746	Insignificant	14000US37057062001, 14000US37159050904, 14000US37159050903, 14000US37057061804, 14000US37159050800
14000US37097060702	Iredell	0.0996495	0.413968	0.594054	Insignificant	14000US37097060701, 14000US37097060601, 14000US37097060602, 14000US37097060703, 14000US37059080100, 14000US37159051902, 14000US37097060802
14000US37077970602	Granville	0.119456	0.365159	0.556939	Insignificant	14000US37069060501, 14000US37069060401, 14000US37077970601, 14000US37077970603, 14000US37183054203, 14000US37183053900
14000US37099950500	Jackson	0.202581	0.0978726	0.301728	Insignificant	14000US37099940200, 14000US37113970100, 14000US37173960302, 14000US37099950300, 14000US37099950400, 14000US37099950600, 14000US37113970400
14000US37113970100	Macon	0.20111	0.128261	0.357687	Insignificant	14000US37099950500, 14000US37173960302, 14000US37173960301, 14000US37113970200, 14000US37113970400, 14000US37113970301
14000US37173960302	Swain	0.0350841	0.790516	0.857013	Insignificant	14000US37173960200, 14000US37099940200, 14000US37173940100, 14000US37099950500, 14000US37113970100, 14000US37173960301
14000US37111970100	McDowell	0.108087	0.322596	0.532992	Insignificant	14000US37111970200, 14000US37023020201, 14000US37111970700, 14000US37111970300, 14000US37111970600, 14000US37011930400, 14000US37121950400, 14000US37199960101, 14000US37121950300
14000US37069060200	Franklin	0.143019	0.255013	0.497194	Insignificant	14000US37069060301, 14000US37069060100, 14000US37185950400, 14000US37069060700, 14000US37185950103, 14000US37083930800, 14000US37127010900
14000US37181960100	Vance	0.114528	0.401389	0.579171	Insignificant	14000US37185950200, 14000US37181960900, 14000US37185950400, 14000US37181960200, 14000US37181960300, 14000US37181960600
14000US37111970300	McDowell	0.0848039	0.575214	0.67918	Insignificant	14000US37111970200, 14000US37111970100, 14000US37111970400, 14000US37111970500, 14000US37111970600
14000US37111970400	McDowell	0.0781776	0.644094	0.739428	Insignificant	14000US37111970200, 14000US37111970300, 14000US37111970500, 14000US37111970600
14000US37111970500	McDowell	0.0589883	0.669222	0.763484	Insignificant	14000US37111970200, 14000US37111970901, 14000US37111970902, 14000US37111970300, 14000US37111970400, 14000US37111970600
14000US37111970600	McDowell	0.102062	0.424706	0.596007	Insignificant	14000US37111970902, 14000US37111970800, 14000US37111970700, 14000US37111970100, 14000US37111970300, 14000US37111970400, 14000US37111970500
14000US37179020202	Union	0.069467	0.617767	0.720126	Insignificant	14000US37179020100, 14000US37179020204, 14000US37179020305, 14000US37179020306, 14000US37179020401, 14000US37179020601
14000US37179020203	Union	0.0970943	0.451226	0.606105	Insignificant	14000US37025041601, 14000US37179020204, 14000US37119005713, 14000US37119005714, 14000US37119005715, 14000US37179020305, 14000US37179020309
14000US37179020305	Union	0.109721	0.394606	0.574656	Insignificant	14000US37179020204, 14000US37179020202, 14000US37179020203, 14000US37179020306, 14000US37179020309, 14000US37179020310, 14000US37179020311
14000US37179020306	Union	0.116669	0.365373	0.556939	Insignificant	14000US37179020202, 14000US37179020305, 14000US37179020307, 14000US37179020311, 14000US37179020312, 14000US37179020401, 14000US37179020404
14000US37179020307	Union	0.116669	0.365373	0.556939	Insignificant	14000US37179020306, 14000US37179020308, 14000US37179020312, 14000US37179020317, 14000US37179020401, 14000US37179020403, 14000US37179020404
14000US37179020308	Union	0.116669	0.402122	0.579171	Insignificant	14000US37179020307, 14000US37179020317, 14000US37179020403, 14000US37179021004, 14000US37179021005, 14000US37179021011
14000US37179020309	Union	0.105215	0.449879	0.606105	Insignificant	14000US37179020204, 14000US37119005713, 14000US37119005714, 14000US37179020203, 14000US37179020305, 14000US37179020310
14000US37179020310	Union	0.112651	0.460308	0.611238	Insignificant	14000US37119005712, 14000US37119005713, 14000US37179020305, 14000US37179020309, 14000US37179020311
14000US37179020311	Union	0.113321	0.415758	0.594054	Insignificant	14000US37119005712, 14000US37119005713, 14000US37179020305, 14000US37179020306, 14000US37179020310, 14000US37179020312
14000US37179020312	Union	0.114158	0.343604	0.53528	Insignificant	14000US37119005712, 14000US37119005835, 14000US37179020306, 14000US37179020307, 14000US37179020311, 14000US37179020313, 14000US37179020316, 14000US37179020317
14000US37179020313	Union	0.11466	0.452351	0.606105	Insignificant	14000US37119005835, 14000US37179020312, 14000US37179020314, 14000US37179020315, 14000US37179020316
14000US37179020314	Union	0.112651	0.460308	0.611238	Insignificant	14000US37119005823, 14000US37119005835, 14000US37179020313, 14000US37179020315, 14000US37179021010
14000US37179020315	Union	0.116669	0.444472	0.606105	Insignificant	14000US37179020313, 14000US37179020314, 14000US37179020316, 14000US37179021010, 14000US37179021011
14000US37179020316	Union	0.116669	0.402122	0.579171	Insignificant	14000US37179020312, 14000US37179020313, 14000US37179020315, 14000US37179020317, 14000US37179021010, 14000US37179021011
14000US37179020317	Union	0.116669	0.444472	0.606105	Insignificant	14000US37179020307, 14000US37179020308, 14000US37179020312, 14000US37179020316, 14000US37179021011
14000US37179020401	Union	0.116669	0.402122	0.579171	Insignificant	14000US37179020202, 14000US37179020306, 14000US37179020307, 14000US37179020404, 14000US37179020601, 14000US37179020602
14000US37179020403	Union	0.116669	0.444472	0.606105	Insignificant	14000US37179020307, 14000US37179020308, 14000US37179020404, 14000US37179020501, 14000US37179021005
14000US37179020404	Union	0.116669	0.365373	0.556939	Insignificant	14000US37179020306, 14000US37179020307, 14000US37179020401, 14000US37179020403, 14000US37179020501, 14000US37179020601, 14000US37179020602
14000US37179020501	Union	0.116669	0.444472	0.606105	Insignificant	14000US37179020403, 14000US37179020404, 14000US37179020502, 14000US37179020602, 14000US37179021005
14000US37179020502	Union	0.0560232	0.713348	0.803386	Insignificant	14000US37179020901, 14000US37179020501, 14000US37179020602, 14000US37179020902, 14000US37179021005
14000US37179020601	Union	0.0831582	0.518734	0.642697	Insignificant	14000US37179020100, 14000US37179020202, 14000US37179020401, 14000US37179020404, 14000US37179020602, 14000US37179020701, 14000US37179020702
14000US37179020602	Union	0.0733506	0.569192	0.675838	Insignificant	14000US37179020901, 14000US37179020401, 14000US37179020404, 14000US37179020501, 14000US37179020502, 14000US37179020601, 14000US37179020702
14000US37179020701	Union	-0.0177828	0.917278	0.953778	Insignificant	14000US37179020800, 14000US37179020100, 14000US37179020601, 14000US37179020702
14000US37179020702	Union	-0.00462297	0.976117	0.988782	Insignificant	14000US37179020800, 14000US37179020901, 14000US37179020601, 14000US37179020602, 14000US37179020701
14000US37179020902	Union	0.0408616	0.810574	0.872589	Insignificant	14000US37179020901, 14000US37179020502, 14000US37179021005, 14000US37179021015
14000US37179021004	Union	0.116669	0.444472	0.606105	Insignificant	14000US37179020308, 14000US37179021005, 14000US37179021011, 14000US37179021012, 14000US37179021014
14000US37179021005	Union	0.116669	0.304495	0.512993	Insignificant	14000US37179020308, 14000US37179020403, 14000US37179020501, 14000US37179020502, 14000US37179020902, 14000US37179021004, 14000US37179021011, 14000US37179021014, 14000US37179021015
14000US37179021006	Union	0.108633	0.476455	0.620826	Insignificant	14000US37119005823, 14000US37119005844, 14000US37119005846, 14000US37179021007, 14000US37179021010
14000US37179021008	Union	0.11466	0.452351	0.606105	Insignificant	14000US37179021007, 14000US37179021009, 14000US37179021010, 14000US37179021012, 14000US37179021013
14000US37179021009	Union	0.11466	0.452351	0.606105	Insignificant	14000US37179021007, 14000US37179021008, 14000US37179021010, 14000US37179021011, 14000US37179021012
14000US37179021010	Union	0.113656	0.291571	0.506818	Insignificant	14000US37119005823, 14000US37119005846, 14000US37179021007, 14000US37179020314, 14000US37179020315, 14000US37179020316, 14000US37179021006, 14000US37179021008, 14000US37179021009, 14000US37179021011
14000US37179021011	Union	0.116669	0.304495	0.512993	Insignificant	14000US37179020308, 14000US37179020315, 14000US37179020316, 14000US37179020317, 14000US37179021004, 14000US37179021005, 14000US37179021009, 14000US37179021010, 14000US37179021012
14000US37179021012	Union	0.116669	0.402122	0.579171	Insignificant	14000US37179021004, 14000US37179021008, 14000US37179021009, 14000US37179021011, 14000US37179021013, 14000US37179021014
14000US37179021013	Union	0.116669	0.553827	0.665381	Insignificant	14000US37179021008, 14000US37179021012, 14000US37179021014
14000US37179021014	Union	0.116669	0.444472	0.606105	Insignificant	14000US37179021004, 14000US37179021005, 14000US37179021012, 14000US37179021013, 14000US37179021015
14000US37179021015	Union	0.116669	0.553827	0.665381	Insignificant	14000US37179020902, 14000US37179021005, 14000US37179021014
14000US37077970601	Granville	0.131828	0.310034	0.517281	Insignificant	14000US37069060401, 14000US37077970602, 14000US37181961000, 14000US37077970300, 14000US37077970701, 14000US37077970603, 14000US37077970500
14000US37181961000	Vance	0.126332	0.269762	0.506525	Insignificant	14000US37069060100, 14000US37181960900, 14000US37069060401, 14000US37069060402, 14000US37077970601, 14000US37077970500, 14000US37181960300, 14000US37181960400, 14000US37181960800
14000US37059080100	Davie	0.141298	0.217271	0.471255	Insignificant	14000US37097060702, 14000US37159051902, 14000US37059080700, 14000US37097060801, 14000US37097060802, 14000US37059080200, 14000US37197050400, 14000US37059080600, 14000US37197050502
14000US37159051902	Rowan	0.102265	0.431113	0.603889	Insignificant	14000US37159051301, 14000US37159051901, 14000US37097060701, 14000US37097060702, 14000US37059080100, 14000US37059080700, 14000US37159051302
14000US37181960200	Vance	0.137824	0.392947	0.574651	Insignificant	14000US37185950200, 14000US37181960100, 14000US37077970101, 14000US37077970200, 14000US37181960300
14000US37021003205	Buncombe	0.125913	0.363743	0.556939	Insignificant	14000US37161960200, 14000US37111970800, 14000US37021003102, 14000US37089930100, 14000US37161960300, 14000US37021003103, 14000US37021003204
14000US37011930400	Avery	0.201776	0.150691	0.392915	Insignificant	14000US37023020201, 14000US37011930200, 14000US37111970100, 14000US37121950200, 14000US37121950300, 14000US37011930302, 14000US37011930301
14000US37057061702	Davidson	0.151982	0.19877	0.44817	Insignificant	14000US37057061804, 14000US37159050700, 14000US37059080700, 14000US37159051302, 14000US37057060304, 14000US37057061202, 14000US37057061701, 14000US37057061703, 14000US37057060303, 14000US37059080400
14000US37059080700	Davie	0.152935	0.279626	0.506818	Insignificant	14000US37059080100, 14000US37159051902, 14000US37057061702, 14000US37159051302, 14000US37059080400, 14000US37059080500, 14000US37059080600
14000US37159051302	Rowan	0.10936	0.439382	0.606105	Insignificant	14000US37159050500, 14000US37159051301, 14000US37159051303, 14000US37159050700, 14000US37159051902, 14000US37057061702, 14000US37059080700
14000US37097060801	Iredell	0.118172	0.486926	0.620826	Insignificant	14000US37097060901, 14000US37097060902, 14000US37059080100, 14000US37097060802, 14000US37197050400
14000US37097060802	Iredell	0.107788	0.452845	0.606105	Insignificant	14000US37097060901, 14000US37097060703, 14000US37097060902, 14000US37097061001, 14000US37097060702, 14000US37059080100, 14000US37097060801
14000US37173960301	Swain	0.0938315	0.534353	0.64873	Insignificant	14000US37173960200, 14000US37075920100, 14000US37173980200, 14000US37113970100, 14000US37173960302, 14000US37075920200, 14000US37113970200
14000US37089930200	Henderson	0.21401	0.161219	0.408632	Insignificant	14000US37149920200, 14000US37089930100, 14000US37089932000, 14000US37089930300, 14000US37089930402, 14000US37089931000, 14000US37089931400
14000US37149920303	Polk	0.122556	0.544367	0.657699	Insignificant	14000US37149920301, 14000US37149920304, 14000US37149920200, 14000US37089932000
14000US37069060700	Franklin	0.181626	0.208855	0.459817	Insignificant	14000US37069060301, 14000US37069060302, 14000US37069060600, 14000US37069060200, 14000US37069060801, 14000US37127011000, 14000US37127010900, 14000US37127011500
14000US37069060801	Franklin	0.211721	0.247157	0.497194	Insignificant	14000US37069060600, 14000US37069060700, 14000US37069060802, 14000US37127011000, 14000US37127011500
14000US37193961200	Wilkes	0.193733	0.159025	0.40612	Insignificant	14000US37097060901, 14000US37193961002, 14000US37003040100, 14000US37197050400, 14000US37193960300, 14000US37193961100, 14000US37171930901, 14000US37197050300, 14000US37193960100
14000US37077970102	Granville	0.188163	0.308865	0.517281	Insignificant	14000US37077970300, 14000US37077970701, 14000US37077970101, 14000US37077970200, 14000US37145920100
14000US37077970300	Granville	0.171761	0.308758	0.517281	Insignificant	14000US37077970601, 14000US37077970102, 14000US37077970400, 14000US37077970701, 14000US37077970200, 14000US37077970500
14000US37077970400	Granville	0.18181	0.446487	0.606105	Insignificant	14000US37077970300, 14000US37077970200, 14000US37077970500
14000US37077970701	Granville	0.179497	0.149346	0.39147	Insignificant	14000US37077970601, 14000US37077970102, 14000US37077970300, 14000US37077970702, 14000US37077970704, 14000US37063002100, 14000US37077970703, 14000US37077970603, 14000US37077970500, 14000US37145920500, 14000US37145920100
14000US37077970702	Granville	0.174178	0.465793	0.617401	Insignificant	14000US37077970701, 14000US37077970703, 14000US37077970603
14000US37077970704	Granville	0.173965	0.46634	0.617752	Insignificant	14000US37077970701, 14000US37063002100, 14000US37077970703
14000US37069060802	Franklin	0.20593	0.18929	0.439823	Insignificant	14000US37069060600, 14000US37183054301, 14000US37069060801, 14000US37183054210, 14000US37183054302, 14000US37101040201, 14000US37127011500
14000US37013930300	Beaufort	-0.0547621	0.748007	0.828811	Insignificant	14000US37013931000, 14000US37013930400, 14000US37013930501, 14000US37013930502, 14000US37013930200, 14000US37147000900
14000US37147000900	Pitt	0.189954	0.171207	0.423675	Insignificant	14000US37013931000, 14000US37013930200, 14000US37013930300, 14000US37147001100, 14000US37147002002, 14000US37147000201, 14000US37147000302, 14000US37147000800, 14000US37147001001
14000US37147001100	Pitt	0.0649012	0.702632	0.793761	Insignificant	14000US37013931000, 14000US37147001200, 14000US37147000900, 14000US37147001001, 14000US37147001002, 14000US37147001003
14000US37063001801	Durham	0.182073	0.172911	0.425492	Insignificant	14000US37063002100, 14000US37077970703, 14000US37077970603, 14000US37063001806, 14000US37063000101, 14000US37063000200, 14000US37063001002, 14000US37063001601, 14000US37063001709, 14000US37063001802
14000US37063002100	Durham	0.190375	0.176506	0.429864	Insignificant	14000US37077970701, 14000US37077970704, 14000US37063001801, 14000US37077970703, 14000US37063001601, 14000US37063001603, 14000US37135010802, 14000US37145920500, 14000US37145920602
14000US37077970703	Granville	0.177395	0.304114	0.512993	Insignificant	14000US37077970701, 14000US37077970702, 14000US37077970704, 14000US37063001801, 14000US37063002100, 14000US37077970603
14000US37067000100	Forsyth	0.179319	0.343126	0.53528	Insignificant	14000US37067000200, 14000US37067000700, 14000US37067000801, 14000US37067000900, 14000US37067001100
14000US37067000200	Forsyth	0.179319	0.230152	0.478394	Insignificant	14000US37067000100, 14000US37067000301, 14000US37067000400, 14000US37067000500, 14000US37067000600, 14000US37067000700, 14000US37067001100, 14000US37067001200
14000US37067000301	Forsyth	0.179319	0.396589	0.575355	Insignificant	14000US37067000200, 14000US37067000302, 14000US37067000400, 14000US37067001200
14000US37067000302	Forsyth	0.179319	0.343126	0.53528	Insignificant	14000US37067000301, 14000US37067000400, 14000US37067001200, 14000US37067001300, 14000US37067001400
14000US37067000400	Forsyth	0.179319	0.261773	0.499212	Insignificant	14000US37067000200, 14000US37067000301, 14000US37067000302, 14000US37067000500, 14000US37067000600, 14000US37067001400, 14000US37067001500
14000US37067000500	Forsyth	0.179319	0.343126	0.53528	Insignificant	14000US37067000200, 14000US37067000400, 14000US37067000600, 14000US37067001500, 14000US37067001602
14000US37067000600	Forsyth	0.179319	0.298932	0.507675	Insignificant	14000US37067000200, 14000US37067000400, 14000US37067000500, 14000US37067000700, 14000US37067001602, 14000US37067001700
14000US37067000700	Forsyth	0.179319	0.298932	0.507675	Insignificant	14000US37067000100, 14000US37067000200, 14000US37067000600, 14000US37067000801, 14000US37067001700, 14000US37067003309
14000US37067000801	Forsyth	0.179319	0.298932	0.507675	Insignificant	14000US37067000100, 14000US37067000700, 14000US37067000802, 14000US37067000900, 14000US37067001800, 14000US37067003309
14000US37067000802	Forsyth	0.179319	0.298932	0.507675	Insignificant	14000US37067000801, 14000US37067000900, 14000US37067001800, 14000US37067001901, 14000US37067001902, 14000US37067003404
14000US37067000900	Forsyth	0.179319	0.298932	0.507675	Insignificant	14000US37067000100, 14000US37067000801, 14000US37067000802, 14000US37067001000, 14000US37067001100, 14000US37067001902
14000US37067001000	Forsyth	0.179319	0.298932	0.507675	Insignificant	14000US37067000900, 14000US37067001100, 14000US37067001902, 14000US37067002100, 14000US37067002200, 14000US37067003701
14000US37067001100	Forsyth	0.179319	0.261773	0.499212	Insignificant	14000US37067000100, 14000US37067000200, 14000US37067000900, 14000US37067001000, 14000US37067001200, 14000US37067002200, 14000US37067002501
14000US37067001200	Forsyth	0.179319	0.230152	0.478394	Insignificant	14000US37067000200, 14000US37067000301, 14000US37067000302, 14000US37067001100, 14000US37067001300, 14000US37067002200, 14000US37067002501, 14000US37067002601
14000US37067001300	Forsyth	0.179319	0.261773	0.499212	Insignificant	14000US37067000302, 14000US37067001200, 14000US37067001400, 14000US37067002501, 14000US37067002601, 14000US37067002603, 14000US37067002703
14000US37067001400	Forsyth	0.179319	0.298932	0.507675	Insignificant	14000US37067000302, 14000US37067000400, 14000US37067001300, 14000US37067001500, 14000US37067002702, 14000US37067002703
14000US37067001500	Forsyth	0.179319	0.203001	0.453293	Insignificant	14000US37067000400, 14000US37067000500, 14000US37067001400, 14000US37067001601, 14000US37067001602, 14000US37067002702, 14000US37067002806, 14000US37067002901, 14000US37067002903
14000US37067001601	Forsyth	0.179319	0.343126	0.53528	Insignificant	14000US37067001500, 14000US37067001602, 14000US37067001700, 14000US37067002903, 14000US37067003002
14000US37067001602	Forsyth	0.179319	0.343126	0.53528	Insignificant	14000US37067000500, 14000US37067000600, 14000US37067001500, 14000US37067001601, 14000US37067001700
14000US37067001700	Forsyth	0.179319	0.261773	0.499212	Insignificant	14000US37067000600, 14000US37067000700, 14000US37067001601, 14000US37067001602, 14000US37067003002, 14000US37067003003, 14000US37067003309
14000US37067001800	Forsyth	0.179319	0.343126	0.53528	Insignificant	14000US37067000801, 14000US37067000802, 14000US37067001901, 14000US37067003309, 14000US37067003404
14000US37067001901	Forsyth	0.179763	0.297738	0.507675	Insignificant	14000US37067000802, 14000US37067001800, 14000US37067001902, 14000US37067002001, 14000US37067003404, 14000US37067003500
14000US37067001902	Forsyth	0.179319	0.261773	0.499212	Insignificant	14000US37067000802, 14000US37067000900, 14000US37067001000, 14000US37067001901, 14000US37067002001, 14000US37067002002, 14000US37067003701
14000US37067002001	Forsyth	0.180385	0.340267	0.53528	Insignificant	14000US37067001901, 14000US37067001902, 14000US37067002002, 14000US37067003500, 14000US37067003600
14000US37067002002	Forsyth	0.179852	0.341695	0.53528	Insignificant	14000US37067001902, 14000US37067002001, 14000US37067003701, 14000US37067003702, 14000US37067003600
14000US37067002100	Forsyth	0.179852	0.341695	0.53528	Insignificant	14000US37067001000, 14000US37067002200, 14000US37067003701, 14000US37067003804, 14000US37067003803
14000US37067002200	Forsyth	0.179319	0.203001	0.453293	Insignificant	14000US37067001000, 14000US37067001100, 14000US37067001200, 14000US37067002100, 14000US37067002501, 14000US37067002502, 14000US37067003804, 14000US37067003805, 14000US37067003903
14000US37067002501	Forsyth	0.179319	0.298932	0.507675	Insignificant	14000US37067001100, 14000US37067001200, 14000US37067001300, 14000US37067002200, 14000US37067002502, 14000US37067002601
14000US37067002502	Forsyth	0.179319	0.261773	0.499212	Insignificant	14000US37067002200, 14000US37067002501, 14000US37067002601, 14000US37067003805, 14000US37067003903, 14000US37067003905, 14000US37067003906
14000US37067002601	Forsyth	0.179319	0.230152	0.478394	Insignificant	14000US37067001200, 14000US37067001300, 14000US37067002501, 14000US37067002502, 14000US37067002603, 14000US37067002703, 14000US37067003906, 14000US37067003908
14000US37067002603	Forsyth	0.179319	0.230152	0.478394	Insignificant	14000US37067001300, 14000US37067002601, 14000US37067002604, 14000US37067002701, 14000US37067002703, 14000US37067003908, 14000US37067004010, 14000US37067004103
14000US37067002604	Forsyth	0.185768	0.281899	0.506818	Insignificant	14000US37067002603, 14000US37067002701, 14000US37067002804, 14000US37067004103, 14000US37067004104, 14000US37067002801
14000US37067002701	Forsyth	0.179319	0.298932	0.507675	Insignificant	14000US37067002603, 14000US37067002604, 14000US37067002702, 14000US37067002703, 14000US37067002804, 14000US37067002806
14000US37067002702	Forsyth	0.179319	0.261773	0.499212	Insignificant	14000US37067001400, 14000US37067001500, 14000US37067002701, 14000US37067002703, 14000US37067002804, 14000US37067002806, 14000US37067002901
14000US37067002703	Forsyth	0.179319	0.298932	0.507675	Insignificant	14000US37067001300, 14000US37067001400, 14000US37067002601, 14000US37067002603, 14000US37067002701, 14000US37067002702
14000US37067002804	Forsyth	0.184156	0.217831	0.471538	Insignificant	14000US37067002604, 14000US37067002701, 14000US37067002702, 14000US37067002806, 14000US37067002808, 14000US37067002809, 14000US37067004104, 14000US37067002801
14000US37067002806	Forsyth	0.179319	0.261773	0.499212	Insignificant	14000US37067001500, 14000US37067002701, 14000US37067002702, 14000US37067002804, 14000US37067002807, 14000US37067002808, 14000US37067002901
14000US37067002807	Forsyth	0.185381	0.282902	0.506818	Insignificant	14000US37067002806, 14000US37067002808, 14000US37067002901, 14000US37169070503, 14000US37169070504, 14000US37169070600
14000US37067002808	Forsyth	0.188702	0.206688	0.456878	Insignificant	14000US37067002804, 14000US37067002806, 14000US37067002807, 14000US37067002809, 14000US37169070501, 14000US37169070503, 14000US37169070504, 14000US37067002801
14000US37067002809	Forsyth	0.192216	0.431426	0.603941	Insignificant	14000US37067002804, 14000US37067002808, 14000US37067002801
14000US37067002901	Forsyth	0.189025	0.205911	0.456133	Insignificant	14000US37067001500, 14000US37067002702, 14000US37067002806, 14000US37067002807, 14000US37067002903, 14000US37067002904, 14000US37169070600, 14000US37169070700
14000US37067002903	Forsyth	0.179319	0.343126	0.53528	Insignificant	14000US37067001500, 14000US37067001601, 14000US37067002901, 14000US37067002904, 14000US37067003002
14000US37067002904	Forsyth	0.202015	0.241946	0.495221	Insignificant	14000US37067002901, 14000US37067002903, 14000US37067003002, 14000US37067003105, 14000US37169070700, 14000US37067003106
14000US37067003002	Forsyth	0.189412	0.235881	0.487306	Insignificant	14000US37067001601, 14000US37067001700, 14000US37067002903, 14000US37067002904, 14000US37067003003, 14000US37067003105, 14000US37067003103
14000US37067003003	Forsyth	0.188151	0.208016	0.459352	Insignificant	14000US37067001700, 14000US37067003002, 14000US37067003004, 14000US37067003105, 14000US37067003107, 14000US37067003201, 14000US37067003309, 14000US37067003103
14000US37067003004	Forsyth	0.189412	0.235881	0.487306	Insignificant	14000US37067003003, 14000US37067003107, 14000US37067003201, 14000US37067003307, 14000US37067003308, 14000US37067003309, 14000US37067003202
14000US37067003105	Forsyth	0.20758	0.27249	0.506818	Insignificant	14000US37067002904, 14000US37067003002, 14000US37067003003, 14000US37067003103, 14000US37067003106
14000US37067003107	Forsyth	0.20758	0.27249	0.506818	Insignificant	14000US37067003003, 14000US37067003004, 14000US37067003201, 14000US37067003103, 14000US37067003108
14000US37067003201	Forsyth	0.20758	0.27249	0.506818	Insignificant	14000US37067003003, 14000US37067003004, 14000US37067003107, 14000US37067003108, 14000US37067003202
14000US37067003307	Forsyth	0.20758	0.27249	0.506818	Insignificant	14000US37067003004, 14000US37067003308, 14000US37067003312, 14000US37067003202, 14000US37067003315
14000US37067003308	Forsyth	0.189412	0.235881	0.487306	Insignificant	14000US37067003004, 14000US37067003307, 14000US37067003309, 14000US37067003310, 14000US37067003311, 14000US37067003312, 14000US37067003315
14000US37067003309	Forsyth	0.179319	0.203001	0.453293	Insignificant	14000US37067000700, 14000US37067000801, 14000US37067001700, 14000US37067001800, 14000US37067003003, 14000US37067003004, 14000US37067003308, 14000US37067003310, 14000US37067003404
14000US37067003310	Forsyth	0.179763	0.297738	0.507675	Insignificant	14000US37067003308, 14000US37067003309, 14000US37067003311, 14000US37067003403, 14000US37067003404, 14000US37067003402
14000US37067003311	Forsyth	0.179985	0.394838	0.574656	Insignificant	14000US37067003308, 14000US37067003310, 14000US37067003312, 14000US37067003402
14000US37067003312	Forsyth	0.206869	0.195479	0.447872	Insignificant	14000US37067003307, 14000US37067003308, 14000US37067003311, 14000US37067003402, 14000US37067003313, 14000US37067003314, 14000US37067003315
14000US37067003403	Forsyth	0.180651	0.393092	0.574651	Insignificant	14000US37067003310, 14000US37067003404, 14000US37067003402, 14000US37067003500
14000US37067003404	Forsyth	0.1797	0.260763	0.499212	Insignificant	14000US37067000802, 14000US37067001800, 14000US37067001901, 14000US37067003309, 14000US37067003310, 14000US37067003403, 14000US37067003500
14000US37067003701	Forsyth	0.18008	0.259755	0.499212	Insignificant	14000US37067001000, 14000US37067001902, 14000US37067002002, 14000US37067002100, 14000US37067003702, 14000US37067003600, 14000US37067003803
14000US37067003702	Forsyth	0.180917	0.338843	0.534311	Insignificant	14000US37067002002, 14000US37067003701, 14000US37067003600, 14000US37067003703, 14000US37067003803
14000US37067003804	Forsyth	0.181091	0.257091	0.497194	Insignificant	14000US37067002100, 14000US37067002200, 14000US37067003805, 14000US37067003806, 14000US37067004014, 14000US37067003803, 14000US37067004015
14000US37067003805	Forsyth	0.179319	0.298932	0.507675	Insignificant	14000US37067002200, 14000US37067002502, 14000US37067003804, 14000US37067003806, 14000US37067003903, 14000US37067003904
14000US37067003806	Forsyth	0.182417	0.253626	0.497194	Insignificant	14000US37067003804, 14000US37067003805, 14000US37067003903, 14000US37067003904, 14000US37067004014, 14000US37067004015, 14000US37067004013
14000US37067003903	Forsyth	0.179319	0.298932	0.507675	Insignificant	14000US37067002200, 14000US37067002502, 14000US37067003805, 14000US37067003806, 14000US37067003904, 14000US37067003905
14000US37067003904	Forsyth	0.180514	0.176646	0.429864	Insignificant	14000US37067003805, 14000US37067003806, 14000US37067003903, 14000US37067003905, 14000US37067003909, 14000US37067004010, 14000US37067004011, 14000US37067004012, 14000US37067004014, 14000US37067004013
14000US37067003905	Forsyth	0.179319	0.343126	0.53528	Insignificant	14000US37067002502, 14000US37067003903, 14000US37067003904, 14000US37067003906, 14000US37067003909
14000US37067003906	Forsyth	0.179319	0.343126	0.53528	Insignificant	14000US37067002502, 14000US37067002601, 14000US37067003905, 14000US37067003908, 14000US37067003909
14000US37067003908	Forsyth	0.179319	0.298932	0.507675	Insignificant	14000US37067002601, 14000US37067002603, 14000US37067003906, 14000US37067003909, 14000US37067004010, 14000US37067004103
14000US37067003909	Forsyth	0.179319	0.298932	0.507675	Insignificant	14000US37067003904, 14000US37067003905, 14000US37067003906, 14000US37067003908, 14000US37067004010, 14000US37067004011
14000US37067004009	Forsyth	0.202986	0.203995	0.454589	Insignificant	14000US37067004010, 14000US37067004011, 14000US37067004103, 14000US37067004007, 14000US37197050502, 14000US37067004102, 14000US37197050101
14000US37067004010	Forsyth	0.184156	0.217831	0.471538	Insignificant	14000US37067002603, 14000US37067003904, 14000US37067003908, 14000US37067003909, 14000US37067004009, 14000US37067004011, 14000US37067004103, 14000US37067004102
14000US37067004011	Forsyth	0.184945	0.284033	0.506818	Insignificant	14000US37067003904, 14000US37067003909, 14000US37067004009, 14000US37067004010, 14000US37067004012, 14000US37067004007
14000US37067004012	Forsyth	0.190745	0.367206	0.559329	Insignificant	14000US37067003904, 14000US37067004011, 14000US37067004013, 14000US37067004007
14000US37067004014	Forsyth	0.184924	0.284089	0.506818	Insignificant	14000US37067003804, 14000US37067003806, 14000US37067003904, 14000US37067004015, 14000US37067004005, 14000US37067004013
14000US37067004103	Forsyth	0.184846	0.24736	0.497194	Insignificant	14000US37067002603, 14000US37067002604, 14000US37067003908, 14000US37067004009, 14000US37067004010, 14000US37067004104, 14000US37067004102
14000US37067004104	Forsyth	0.194796	0.303109	0.512972	Insignificant	14000US37067002604, 14000US37067002804, 14000US37067004103, 14000US37067002801, 14000US37067004102
14000US37077970603	Granville	0.170173	0.25649	0.497194	Insignificant	14000US37077970602, 14000US37077970601, 14000US37077970701, 14000US37077970702, 14000US37063001801, 14000US37077970703, 14000US37063001806, 14000US37183053900
14000US37015960400	Bertie	0.231107	0.0720792	0.253933	Insignificant	14000US37187950100, 14000US37187950200, 14000US37117970100, 14000US37015960200, 14000US37117970300, 14000US37015960300, 14000US37117970200, 14000US37117970400, 14000US37015960100, 14000US37041930101, 14000US37041930102
14000US37183050100	Wake	0.183246	0.256614	0.497194	Insignificant	14000US37183050300, 14000US37183050400, 14000US37183050500, 14000US37183050600, 14000US37183050700, 14000US37183050900, 14000US37183051000
14000US37183050300	Wake	0.183246	0.2937	0.506818	Insignificant	14000US37183050100, 14000US37183050400, 14000US37183051000, 14000US37183051200, 14000US37183051600, 14000US37183051800
14000US37183050400	Wake	0.183246	0.391466	0.574651	Insignificant	14000US37183050100, 14000US37183050300, 14000US37183050500, 14000US37183051800
14000US37183050500	Wake	0.183246	0.2937	0.506818	Insignificant	14000US37183050100, 14000US37183050400, 14000US37183050600, 14000US37183051800, 14000US37183051900, 14000US37183052706
14000US37183050600	Wake	0.183246	0.337896	0.5332	Insignificant	14000US37183050100, 14000US37183050500, 14000US37183050700, 14000US37183051900, 14000US37183052001
14000US37183050700	Wake	0.183246	0.198125	0.447872	Insignificant	14000US37183050100, 14000US37183050600, 14000US37183050800, 14000US37183050900, 14000US37183051900, 14000US37183052001, 14000US37183052002, 14000US37183052101, 14000US37183052102
14000US37183050800	Wake	0.183246	0.337896	0.5332	Insignificant	14000US37183050700, 14000US37183050900, 14000US37183052101, 14000US37183052102, 14000US37183054500
14000US37183050900	Wake	0.183246	0.256614	0.497194	Insignificant	14000US37183050100, 14000US37183050700, 14000US37183050800, 14000US37183051000, 14000US37183052101, 14000US37183052302, 14000US37183054500
14000US37183051000	Wake	0.183246	0.256614	0.497194	Insignificant	14000US37183050100, 14000US37183050300, 14000US37183050900, 14000US37183051102, 14000US37183051200, 14000US37183052302, 14000US37183054500
14000US37183051101	Wake	0.183246	0.2937	0.506818	Insignificant	14000US37183051102, 14000US37183051400, 14000US37183052401, 14000US37183052407, 14000US37183052408, 14000US37183052409
14000US37183051102	Wake	0.183246	0.2937	0.506818	Insignificant	14000US37183051000, 14000US37183051101, 14000US37183051200, 14000US37183051400, 14000US37183052302, 14000US37183052409
14000US37183051200	Wake	0.183246	0.337896	0.5332	Insignificant	14000US37183050300, 14000US37183051000, 14000US37183051102, 14000US37183051400, 14000US37183051600
14000US37183051400	Wake	0.183246	0.2937	0.506818	Insignificant	14000US37183051101, 14000US37183051102, 14000US37183051200, 14000US37183051502, 14000US37183051600, 14000US37183052401
14000US37183051501	Wake	0.183246	0.337896	0.5332	Insignificant	14000US37183051502, 14000US37183051600, 14000US37183051700, 14000US37183052504, 14000US37183052505
14000US37183051502	Wake	0.183246	0.337896	0.5332	Insignificant	14000US37183051400, 14000US37183051501, 14000US37183051600, 14000US37183052401, 14000US37183052504
14000US37183051600	Wake	0.183246	0.256614	0.497194	Insignificant	14000US37183050300, 14000US37183051200, 14000US37183051400, 14000US37183051501, 14000US37183051502, 14000US37183051700, 14000US37183051800
14000US37183051700	Wake	0.183246	0.2937	0.506818	Insignificant	14000US37183051501, 14000US37183051600, 14000US37183051800, 14000US37183052505, 14000US37183052601, 14000US37183052603
14000US37183051800	Wake	0.183246	0.198125	0.447872	Insignificant	14000US37183050300, 14000US37183050400, 14000US37183050500, 14000US37183051600, 14000US37183051700, 14000US37183052603, 14000US37183052701, 14000US37183052705, 14000US37183052706
14000US37183051900	Wake	0.183246	0.2937	0.506818	Insignificant	14000US37183050500, 14000US37183050600, 14000US37183050700, 14000US37183052001, 14000US37183052706, 14000US37183054106
14000US37183052001	Wake	0.183246	0.2937	0.506818	Insignificant	14000US37183050600, 14000US37183050700, 14000US37183051900, 14000US37183052002, 14000US37183052806, 14000US37183054106
14000US37183052002	Wake	0.183246	0.337896	0.5332	Insignificant	14000US37183050700, 14000US37183052001, 14000US37183052102, 14000US37183052806, 14000US37183054106
14000US37183052101	Wake	0.183246	0.2937	0.506818	Insignificant	14000US37183050700, 14000US37183050800, 14000US37183050900, 14000US37183052102, 14000US37183052803, 14000US37183054500
14000US37183052102	Wake	0.183246	0.2937	0.506818	Insignificant	14000US37183050700, 14000US37183050800, 14000US37183052002, 14000US37183052101, 14000US37183052803, 14000US37183052806
14000US37183052301	Wake	0.183246	0.458099	0.60941	Insignificant	14000US37183052302, 14000US37183052404, 14000US37183053008
14000US37183052302	Wake	0.183246	0.198125	0.447872	Insignificant	14000US37183050900, 14000US37183051000, 14000US37183051102, 14000US37183052301, 14000US37183052404, 14000US37183052409, 14000US37183053008, 14000US37183053009, 14000US37183054500
14000US37183052401	Wake	0.183246	0.174834	0.426863	Insignificant	14000US37183051101, 14000US37183051400, 14000US37183051502, 14000US37183052406, 14000US37183052407, 14000US37183052503, 14000US37183052504, 14000US37183053517, 14000US37183053521, 14000US37183980200
14000US37183052404	Wake	0.183246	0.2937	0.506818	Insignificant	14000US37183052301, 14000US37183052302, 14000US37183052407, 14000US37183052408, 14000US37183052409, 14000US37183053008
14000US37183052406	Wake	0.183246	0.2937	0.506818	Insignificant	14000US37183052401, 14000US37183052407, 14000US37183053003, 14000US37183053008, 14000US37183053516, 14000US37183053517
14000US37183052407	Wake	0.183246	0.2937	0.506818	Insignificant	14000US37183051101, 14000US37183052401, 14000US37183052404, 14000US37183052406, 14000US37183052408, 14000US37183053008
14000US37183052408	Wake	0.183246	0.391466	0.574651	Insignificant	14000US37183051101, 14000US37183052404, 14000US37183052407, 14000US37183052409
14000US37183052409	Wake	0.183246	0.337896	0.5332	Insignificant	14000US37183051101, 14000US37183051102, 14000US37183052302, 14000US37183052404, 14000US37183052408
14000US37183052503	Wake	0.183246	0.2937	0.506818	Insignificant	14000US37183052401, 14000US37183052504, 14000US37183052505, 14000US37183052507, 14000US37183053709, 14000US37183980200
14000US37183052504	Wake	0.183246	0.2937	0.506818	Insignificant	14000US37183051501, 14000US37183051502, 14000US37183052401, 14000US37183052503, 14000US37183052505, 14000US37183052507
14000US37183052505	Wake	0.183246	0.174834	0.426863	Insignificant	14000US37183051501, 14000US37183051700, 14000US37183052503, 14000US37183052504, 14000US37183052506, 14000US37183052507, 14000US37183052601, 14000US37183053714, 14000US37183053715, 14000US37183053716
14000US37183052506	Wake	0.183246	0.337896	0.5332	Insignificant	14000US37183052505, 14000US37183052507, 14000US37183053714, 14000US37183053715, 14000US37183053726
14000US37183052507	Wake	0.183246	0.2937	0.506818	Insignificant	14000US37183052503, 14000US37183052504, 14000US37183052505, 14000US37183052506, 14000US37183053709, 14000US37183053726
14000US37183052601	Wake	0.183246	0.337896	0.5332	Insignificant	14000US37183051700, 14000US37183052505, 14000US37183052602, 14000US37183052603, 14000US37183053716
14000US37183052602	Wake	0.183246	0.337896	0.5332	Insignificant	14000US37183052601, 14000US37183052603, 14000US37183052701, 14000US37183053716, 14000US37183054001
14000US37183052603	Wake	0.183246	0.337896	0.5332	Insignificant	14000US37183051700, 14000US37183051800, 14000US37183052601, 14000US37183052602, 14000US37183052701
14000US37183052701	Wake	0.183246	0.225116	0.474214	Insignificant	14000US37183051800, 14000US37183052602, 14000US37183052603, 14000US37183052704, 14000US37183052705, 14000US37183054001, 14000US37183054004, 14000US37183054018
14000US37183052704	Wake	0.183246	0.337896	0.5332	Insignificant	14000US37183052701, 14000US37183052705, 14000US37183052707, 14000US37183054008, 14000US37183054018
14000US37183052705	Wake	0.183246	0.337896	0.5332	Insignificant	14000US37183051800, 14000US37183052701, 14000US37183052704, 14000US37183052706, 14000US37183052707
14000US37183052706	Wake	0.183246	0.2937	0.506818	Insignificant	14000US37183050500, 14000US37183051800, 14000US37183051900, 14000US37183052705, 14000US37183052707, 14000US37183054106
14000US37183052707	Wake	0.183246	0.256614	0.497194	Insignificant	14000US37183052704, 14000US37183052705, 14000US37183052706, 14000US37183054008, 14000US37183054104, 14000US37183054105, 14000US37183054106
14000US37183052801	Wake	0.198781	0.35259	0.545408	Insignificant	14000US37183052802, 14000US37183052903, 14000US37183053009, 14000US37183052808
14000US37183052802	Wake	0.195674	0.306168	0.514578	Insignificant	14000US37183052801, 14000US37183052803, 14000US37183053009, 14000US37183054500, 14000US37183052808
14000US37183052803	Wake	0.201	0.213392	0.466065	Insignificant	14000US37183052101, 14000US37183052102, 14000US37183052802, 14000US37183052806, 14000US37183054500, 14000US37183052807, 14000US37183052808
14000US37183052806	Wake	0.198781	0.188233	0.439544	Insignificant	14000US37183052001, 14000US37183052002, 14000US37183052102, 14000US37183052803, 14000US37183054106, 14000US37183054114, 14000US37183052807, 14000US37183054109
14000US37183052903	Wake	0.203959	0.242534	0.495221	Insignificant	14000US37183052801, 14000US37183052904, 14000US37183053009, 14000US37183053110, 14000US37183052808, 14000US37183052902
14000US37183052904	Wake	0.203959	0.242534	0.495221	Insignificant	14000US37183052903, 14000US37183053009, 14000US37183053109, 14000US37183053110, 14000US37183052901, 14000US37183052902
14000US37183053003	Wake	0.183246	0.256614	0.497194	Insignificant	14000US37183052406, 14000US37183053004, 14000US37183053005, 14000US37183053007, 14000US37183053008, 14000US37183053505, 14000US37183053516
14000US37183053004	Wake	0.183246	0.2937	0.506818	Insignificant	14000US37183053003, 14000US37183053005, 14000US37183053405, 14000US37183053505, 14000US37183053506, 14000US37183053509
14000US37183053005	Wake	0.183246	0.256614	0.497194	Insignificant	14000US37183053003, 14000US37183053004, 14000US37183053006, 14000US37183053007, 14000US37183053201, 14000US37183053405, 14000US37183053421
14000US37183053006	Wake	0.183246	0.2937	0.506818	Insignificant	14000US37183053005, 14000US37183053007, 14000US37183053008, 14000US37183053111, 14000US37183053201, 14000US37183053421
14000US37183053007	Wake	0.183246	0.391466	0.574651	Insignificant	14000US37183053003, 14000US37183053005, 14000US37183053006, 14000US37183053008
14000US37183053008	Wake	0.183246	0.13701	0.370365	Insignificant	14000US37183052301, 14000US37183052302, 14000US37183052404, 14000US37183052406, 14000US37183052407, 14000US37183053003, 14000US37183053006, 14000US37183053007, 14000US37183053009, 14000US37183053111, 14000US37183053516, 14000US37183054500
14000US37183053009	Wake	0.183246	0.198125	0.447872	Insignificant	14000US37183052302, 14000US37183052801, 14000US37183052802, 14000US37183052903, 14000US37183052904, 14000US37183053008, 14000US37183053110, 14000US37183053111, 14000US37183054500
14000US37183053105	Wake	0.0987516	0.513136	0.641786	Insignificant	14000US37183053107, 14000US37183053108, 14000US37183053106, 14000US37183053109, 14000US37183053201, 14000US37183053202, 14000US37183053205, 14000US37183053206
14000US37183053106	Wake	-0.0187757	0.930373	0.964652	Insignificant	14000US37183053107, 14000US37183053207, 14000US37183053105, 14000US37183053206
14000US37183053109	Wake	0.115044	0.418999	0.594054	Insignificant	14000US37183053107, 14000US37183053108, 14000US37183052904, 14000US37183053105, 14000US37183053110, 14000US37183053111, 14000US37183053201, 14000US37183053202, 14000US37183052901
14000US37183053110	Wake	0.193602	0.267276	0.503148	Insignificant	14000US37183052903, 14000US37183052904, 14000US37183053009, 14000US37183053109, 14000US37183053111, 14000US37183052901
14000US37183053111	Wake	0.183246	0.2937	0.506818	Insignificant	14000US37183053006, 14000US37183053008, 14000US37183053009, 14000US37183053109, 14000US37183053110, 14000US37183053201
14000US37183053201	Wake	0.183246	0.225116	0.474214	Insignificant	14000US37183053005, 14000US37183053006, 14000US37183053105, 14000US37183053109, 14000US37183053111, 14000US37183053202, 14000US37183053203, 14000US37183053421
14000US37183053202	Wake	0.183246	0.256614	0.497194	Insignificant	14000US37183053105, 14000US37183053109, 14000US37183053201, 14000US37183053203, 14000US37183053204, 14000US37183053205, 14000US37183053421
14000US37183053203	Wake	0.183246	0.337896	0.5332	Insignificant	14000US37183053201, 14000US37183053202, 14000US37183053204, 14000US37183053420, 14000US37183053421
14000US37183053204	Wake	0.120303	0.490493	0.620895	Insignificant	14000US37183053207, 14000US37183053202, 14000US37183053203, 14000US37183053205, 14000US37183053206, 14000US37183053420
14000US37183053205	Wake	0.183246	0.391466	0.574651	Insignificant	14000US37183053105, 14000US37183053202, 14000US37183053204, 14000US37183053206
14000US37183053206	Wake	0.107714	0.573095	0.677042	Insignificant	14000US37183053207, 14000US37183053105, 14000US37183053106, 14000US37183053204, 14000US37183053205
14000US37183053405	Wake	0.183246	0.225116	0.474214	Insignificant	14000US37183053004, 14000US37183053005, 14000US37183053418, 14000US37183053419, 14000US37183053420, 14000US37183053421, 14000US37183053506, 14000US37183053509
14000US37183053408	Wake	0.183246	0.2937	0.506818	Insignificant	14000US37183053409, 14000US37183053411, 14000US37183053412, 14000US37183053424, 14000US37183053425, 14000US37183053603
14000US37183053409	Wake	0.183246	0.337896	0.5332	Insignificant	14000US37183053408, 14000US37183053412, 14000US37183053415, 14000US37183053416, 14000US37183053424
14000US37183053410	Wake	0.00826213	0.968881	0.984125	Insignificant	14000US37037020702, 14000US37037020701, 14000US37183053411, 14000US37183053601
14000US37183053411	Wake	0.095754	0.525997	0.642697	Insignificant	14000US37037020702, 14000US37037020701, 14000US37183053408, 14000US37183053410, 14000US37183053412, 14000US37183053601, 14000US37183053602, 14000US37183053603
14000US37183053412	Wake	0.120593	0.396934	0.575475	Insignificant	14000US37037020702, 14000US37183053408, 14000US37183053409, 14000US37183053411, 14000US37183053413, 14000US37183053414, 14000US37183053415, 14000US37183053416, 14000US37183053603
14000US37183053413	Wake	0.0263236	0.879779	0.924421	Insignificant	14000US37037020702, 14000US37183053207, 14000US37183053412, 14000US37183053414, 14000US37183053417, 14000US37183053420
14000US37183053414	Wake	0.183246	0.337896	0.5332	Insignificant	14000US37183053412, 14000US37183053413, 14000US37183053415, 14000US37183053416, 14000US37183053417
14000US37183053415	Wake	0.183246	0.391466	0.574651	Insignificant	14000US37183053409, 14000US37183053412, 14000US37183053414, 14000US37183053416
14000US37183053416	Wake	0.183246	0.225116	0.474214	Insignificant	14000US37183053409, 14000US37183053412, 14000US37183053414, 14000US37183053415, 14000US37183053417, 14000US37183053418, 14000US37183053424, 14000US37183053509
14000US37183053417	Wake	0.120303	0.490493	0.620895	Insignificant	14000US37183053207, 14000US37183053413, 14000US37183053414, 14000US37183053416, 14000US37183053418, 14000US37183053420
14000US37183053418	Wake	0.183246	0.2937	0.506818	Insignificant	14000US37183053405, 14000US37183053416, 14000US37183053417, 14000US37183053419, 14000US37183053420, 14000US37183053509
14000US37183053419	Wake	0.183246	0.391466	0.574651	Insignificant	14000US37183053405, 14000US37183053418, 14000US37183053420, 14000US37183053509
14000US37183053420	Wake	0.141284	0.321026	0.531411	Insignificant	14000US37183053207, 14000US37183053203, 14000US37183053204, 14000US37183053405, 14000US37183053413, 14000US37183053417, 14000US37183053418, 14000US37183053419, 14000US37183053421
14000US37183053421	Wake	0.183246	0.256614	0.497194	Insignificant	14000US37183053005, 14000US37183053006, 14000US37183053201, 14000US37183053202, 14000US37183053203, 14000US37183053405, 14000US37183053420
14000US37183053422	Wake	0.183246	0.391466	0.574651	Insignificant	14000US37183053423, 14000US37183053424, 14000US37183053425, 14000US37183053525
14000US37183053423	Wake	0.183246	0.337896	0.5332	Insignificant	14000US37183053422, 14000US37183053424, 14000US37183053509, 14000US37183053518, 14000US37183053525
14000US37183053424	Wake	0.183246	0.256614	0.497194	Insignificant	14000US37183053408, 14000US37183053409, 14000US37183053416, 14000US37183053422, 14000US37183053423, 14000US37183053425, 14000US37183053509
14000US37183053425	Wake	0.183246	0.198125	0.447872	Insignificant	14000US37183053408, 14000US37183053422, 14000US37183053424, 14000US37183053523, 14000US37183053525, 14000US37183053603, 14000US37183053604, 14000US37183053605, 14000US37183053606
14000US37183053505	Wake	0.183246	0.391466	0.574651	Insignificant	14000US37183053003, 14000US37183053004, 14000US37183053506, 14000US37183053516
14000US37183053506	Wake	0.183246	0.225116	0.474214	Insignificant	14000US37183053004, 14000US37183053405, 14000US37183053505, 14000US37183053507, 14000US37183053509, 14000US37183053516, 14000US37183053517, 14000US37183053519
14000US37183053507	Wake	0.183246	0.256614	0.497194	Insignificant	14000US37183053506, 14000US37183053517, 14000US37183053518, 14000US37183053519, 14000US37183053520, 14000US37183053524, 14000US37183053525
14000US37183053509	Wake	0.183246	0.174834	0.426863	Insignificant	14000US37183053004, 14000US37183053405, 14000US37183053416, 14000US37183053418, 14000US37183053419, 14000US37183053423, 14000US37183053424, 14000US37183053506, 14000US37183053518, 14000US37183053519
14000US37183053512	Wake	0.183246	0.256614	0.497194	Insignificant	14000US37183053513, 14000US37183053520, 14000US37183053521, 14000US37183053522, 14000US37183053609, 14000US37183980100, 14000US37183980200
14000US37183053513	Wake	0.183246	0.337896	0.5332	Insignificant	14000US37183053512, 14000US37183053520, 14000US37183053522, 14000US37183053523, 14000US37183053524
14000US37183053516	Wake	0.183246	0.2937	0.506818	Insignificant	14000US37183052406, 14000US37183053003, 14000US37183053008, 14000US37183053505, 14000US37183053506, 14000US37183053517
14000US37183053517	Wake	0.183246	0.256614	0.497194	Insignificant	14000US37183052401, 14000US37183052406, 14000US37183053506, 14000US37183053507, 14000US37183053516, 14000US37183053520, 14000US37183053521
14000US37183053518	Wake	0.183246	0.2937	0.506818	Insignificant	14000US37183053423, 14000US37183053507, 14000US37183053509, 14000US37183053519, 14000US37183053524, 14000US37183053525
14000US37183053519	Wake	0.183246	0.391466	0.574651	Insignificant	14000US37183053506, 14000US37183053507, 14000US37183053509, 14000US37183053518
14000US37183053520	Wake	0.183246	0.2937	0.506818	Insignificant	14000US37183053507, 14000US37183053512, 14000US37183053513, 14000US37183053517, 14000US37183053521, 14000US37183053524
14000US37183053521	Wake	0.183246	0.337896	0.5332	Insignificant	14000US37183052401, 14000US37183053512, 14000US37183053517, 14000US37183053520, 14000US37183980200
14000US37183053522	Wake	0.183246	0.2937	0.506818	Insignificant	14000US37183053512, 14000US37183053513, 14000US37183053523, 14000US37183053524, 14000US37183053607, 14000US37183053609
14000US37183053523	Wake	0.183246	0.256614	0.497194	Insignificant	14000US37183053425, 14000US37183053513, 14000US37183053522, 14000US37183053524, 14000US37183053525, 14000US37183053606, 14000US37183053607
14000US37183053524	Wake	0.183246	0.256614	0.497194	Insignificant	14000US37183053507, 14000US37183053513, 14000US37183053518, 14000US37183053520, 14000US37183053522, 14000US37183053523, 14000US37183053525
14000US37183053525	Wake	0.183246	0.225116	0.474214	Insignificant	14000US37183053422, 14000US37183053423, 14000US37183053425, 14000US37183053507, 14000US37183053518, 14000US37183053523, 14000US37183053524, 14000US37183053606
14000US37183053601	Wake	0.138031	0.470308	0.620826	Insignificant	14000US37037020701, 14000US37063002027, 14000US37183053410, 14000US37183053411, 14000US37183053602
14000US37183053602	Wake	0.170535	0.291069	0.506818	Insignificant	14000US37063002027, 14000US37183053411, 14000US37183053601, 14000US37183053603, 14000US37183053607, 14000US37183053608, 14000US37063980100
14000US37183053603	Wake	0.183246	0.225116	0.474214	Insignificant	14000US37183053408, 14000US37183053411, 14000US37183053412, 14000US37183053425, 14000US37183053602, 14000US37183053604, 14000US37183053606, 14000US37183053607
14000US37183053604	Wake	0.183246	0.391466	0.574651	Insignificant	14000US37183053425, 14000US37183053603, 14000US37183053605, 14000US37183053606
14000US37183053605	Wake	0.183246	0.458099	0.60941	Insignificant	14000US37183053425, 14000US37183053604, 14000US37183053606
14000US37183053606	Wake	0.183246	0.256614	0.497194	Insignificant	14000US37183053425, 14000US37183053523, 14000US37183053525, 14000US37183053603, 14000US37183053604, 14000US37183053605, 14000US37183053607
14000US37183053607	Wake	0.183246	0.256614	0.497194	Insignificant	14000US37183053522, 14000US37183053523, 14000US37183053602, 14000US37183053603, 14000US37183053606, 14000US37183053608, 14000US37183053609
14000US37183053608	Wake	0.183662	0.336801	0.5332	Insignificant	14000US37183053602, 14000US37183053607, 14000US37183053609, 14000US37063002028, 14000US37063980100
14000US37183053609	Wake	0.183394	0.256229	0.497194	Insignificant	14000US37183053512, 14000US37183053522, 14000US37183053607, 14000US37183053608, 14000US37183053610, 14000US37183980100, 14000US37063002028
14000US37183053610	Wake	0.183766	0.292334	0.506818	Insignificant	14000US37183053609, 14000US37183053717, 14000US37183980100, 14000US37063001809, 14000US37063001900, 14000US37063002028
14000US37183053707	Wake	0.183246	0.256614	0.497194	Insignificant	14000US37183053714, 14000US37183053715, 14000US37183053716, 14000US37183053722, 14000US37183053723, 14000US37183054006, 14000US37183054007
14000US37183053709	Wake	0.183246	0.2937	0.506818	Insignificant	14000US37183052503, 14000US37183052507, 14000US37183053724, 14000US37183053725, 14000US37183053726, 14000US37183980200
14000US37183053711	Wake	0.183246	0.256614	0.497194	Insignificant	14000US37183053712, 14000US37183053713, 14000US37183053717, 14000US37183053721, 14000US37183053724, 14000US37183053725, 14000US37183053726
14000US37183053712	Wake	0.183246	0.2937	0.506818	Insignificant	14000US37183053711, 14000US37183053713, 14000US37183053714, 14000US37183053721, 14000US37183053722, 14000US37183053807
14000US37183053713	Wake	0.183246	0.391466	0.574651	Insignificant	14000US37183053711, 14000US37183053712, 14000US37183053714, 14000US37183053726
14000US37183053714	Wake	0.183246	0.225116	0.474214	Insignificant	14000US37183052505, 14000US37183052506, 14000US37183053707, 14000US37183053712, 14000US37183053713, 14000US37183053715, 14000US37183053722, 14000US37183053726
14000US37183053715	Wake	0.183246	0.337896	0.5332	Insignificant	14000US37183052505, 14000US37183052506, 14000US37183053707, 14000US37183053714, 14000US37183053716
14000US37183053716	Wake	0.183246	0.256614	0.497194	Insignificant	14000US37183052505, 14000US37183052601, 14000US37183052602, 14000US37183053707, 14000US37183053715, 14000US37183054001, 14000US37183054006
14000US37183053717	Wake	0.183506	0.22446	0.474214	Insignificant	14000US37183053610, 14000US37183053711, 14000US37183053718, 14000US37183053721, 14000US37183053724, 14000US37183980100, 14000US37063001809, 14000US37063001900
14000US37183053718	Wake	0.183454	0.337348	0.5332	Insignificant	14000US37183053717, 14000US37183053719, 14000US37183053720, 14000US37183053721, 14000US37063001900
14000US37183053719	Wake	0.183592	0.457249	0.609019	Insignificant	14000US37183053718, 14000US37183053720, 14000US37063001900
14000US37183053720	Wake	0.183454	0.337348	0.5332	Insignificant	14000US37183053718, 14000US37183053719, 14000US37183053721, 14000US37183053803, 14000US37063001900
14000US37183053721	Wake	0.183246	0.225116	0.474214	Insignificant	14000US37183053711, 14000US37183053712, 14000US37183053717, 14000US37183053718, 14000US37183053720, 14000US37183053722, 14000US37183053803, 14000US37183053807
14000US37183053722	Wake	0.183246	0.2937	0.506818	Insignificant	14000US37183053707, 14000US37183053712, 14000US37183053714, 14000US37183053721, 14000US37183053723, 14000US37183053807
14000US37183053723	Wake	0.183246	0.337896	0.5332	Insignificant	14000US37183053707, 14000US37183053722, 14000US37183053807, 14000US37183053808, 14000US37183054007
14000US37183053724	Wake	0.183246	0.2937	0.506818	Insignificant	14000US37183053709, 14000US37183053711, 14000US37183053717, 14000US37183053725, 14000US37183980100, 14000US37183980200
14000US37183053725	Wake	0.183246	0.391466	0.574651	Insignificant	14000US37183053709, 14000US37183053711, 14000US37183053724, 14000US37183053726
14000US37183053726	Wake	0.183246	0.256614	0.497194	Insignificant	14000US37183052506, 14000US37183052507, 14000US37183053709, 14000US37183053711, 14000US37183053713, 14000US37183053714, 14000US37183053725
14000US37183053803	Wake	0.183592	0.292789	0.506818	Insignificant	14000US37183053720, 14000US37183053721, 14000US37183053806, 14000US37183053807, 14000US37063001900, 14000US37183053804
14000US37183053805	Wake	0.183766	0.390125	0.574651	Insignificant	14000US37183053806, 14000US37183053808, 14000US37183053804, 14000US37183053900
14000US37183053806	Wake	0.183454	0.337348	0.5332	Insignificant	14000US37183053803, 14000US37183053805, 14000US37183053807, 14000US37183053808, 14000US37183053804
14000US37183053807	Wake	0.183246	0.225116	0.474214	Insignificant	14000US37183053712, 14000US37183053721, 14000US37183053722, 14000US37183053723, 14000US37183053803, 14000US37183053806, 14000US37183053808, 14000US37183054007
14000US37183053808	Wake	0.18335	0.174589	0.426863	Insignificant	14000US37183053723, 14000US37183053805, 14000US37183053806, 14000US37183053807, 14000US37183054007, 14000US37183054011, 14000US37183054013, 14000US37183054016, 14000US37183054207, 14000US37183053900
14000US37183054001	Wake	0.183246	0.2937	0.506818	Insignificant	14000US37183052602, 14000US37183052701, 14000US37183053716, 14000US37183054004, 14000US37183054006, 14000US37183054012
14000US37183054004	Wake	0.183246	0.391466	0.574651	Insignificant	14000US37183052701, 14000US37183054001, 14000US37183054012, 14000US37183054018
14000US37183054006	Wake	0.183246	0.337896	0.5332	Insignificant	14000US37183053707, 14000US37183053716, 14000US37183054001, 14000US37183054007, 14000US37183054012
14000US37183054007	Wake	0.183246	0.256614	0.497194	Insignificant	14000US37183053707, 14000US37183053723, 14000US37183053807, 14000US37183053808, 14000US37183054006, 14000US37183054011, 14000US37183054012
14000US37183054008	Wake	0.183246	0.337896	0.5332	Insignificant	14000US37183052704, 14000US37183052707, 14000US37183054015, 14000US37183054018, 14000US37183054104
14000US37183054011	Wake	0.183246	0.337896	0.5332	Insignificant	14000US37183053808, 14000US37183054007, 14000US37183054012, 14000US37183054016, 14000US37183054017
14000US37183054012	Wake	0.183246	0.256614	0.497194	Insignificant	14000US37183054001, 14000US37183054004, 14000US37183054006, 14000US37183054007, 14000US37183054011, 14000US37183054017, 14000US37183054018
14000US37183054013	Wake	0.183419	0.293244	0.506818	Insignificant	14000US37183053808, 14000US37183054014, 14000US37183054016, 14000US37183054207, 14000US37183054208, 14000US37183053900
14000US37183054014	Wake	0.183246	0.198125	0.447872	Insignificant	14000US37183054013, 14000US37183054015, 14000US37183054016, 14000US37183054017, 14000US37183054018, 14000US37183054104, 14000US37183054110, 14000US37183054208, 14000US37183054209
14000US37183054015	Wake	0.183246	0.337896	0.5332	Insignificant	14000US37183054008, 14000US37183054014, 14000US37183054017, 14000US37183054018, 14000US37183054104
14000US37183054016	Wake	0.183246	0.337896	0.5332	Insignificant	14000US37183053808, 14000US37183054011, 14000US37183054013, 14000US37183054014, 14000US37183054017
14000US37183054017	Wake	0.183246	0.2937	0.506818	Insignificant	14000US37183054011, 14000US37183054012, 14000US37183054014, 14000US37183054015, 14000US37183054016, 14000US37183054018
14000US37183054018	Wake	0.183246	0.225116	0.474214	Insignificant	14000US37183052701, 14000US37183052704, 14000US37183054004, 14000US37183054008, 14000US37183054012, 14000US37183054014, 14000US37183054015, 14000US37183054017
14000US37183054104	Wake	0.183246	0.225116	0.474214	Insignificant	14000US37183052707, 14000US37183054008, 14000US37183054014, 14000US37183054015, 14000US37183054105, 14000US37183054110, 14000US37183054113, 14000US37183054209
14000US37183054105	Wake	0.183246	0.337896	0.5332	Insignificant	14000US37183052707, 14000US37183054104, 14000US37183054106, 14000US37183054113, 14000US37183054114
14000US37183054106	Wake	0.19015	0.181752	0.435893	Insignificant	14000US37183051900, 14000US37183052001, 14000US37183052002, 14000US37183052706, 14000US37183052707, 14000US37183052806, 14000US37183054105, 14000US37183054114, 14000US37183054109
14000US37183054108	Wake	0.203959	0.242534	0.495221	Insignificant	14000US37183054112, 14000US37183054113, 14000US37183054115, 14000US37183054404, 14000US37183054109, 14000US37183054402
14000US37183054110	Wake	0.183246	0.2937	0.506818	Insignificant	14000US37183054014, 14000US37183054104, 14000US37183054111, 14000US37183054113, 14000US37183054209, 14000US37183054210
14000US37183054111	Wake	0.172564	0.322732	0.532992	Insignificant	14000US37183054301, 14000US37183054110, 14000US37183054112, 14000US37183054113, 14000US37183054210, 14000US37183054403
14000US37183054112	Wake	0.183246	0.2937	0.506818	Insignificant	14000US37183054108, 14000US37183054111, 14000US37183054113, 14000US37183054115, 14000US37183054403, 14000US37183054404
14000US37183054113	Wake	0.183246	0.225116	0.474214	Insignificant	14000US37183054104, 14000US37183054105, 14000US37183054108, 14000US37183054110, 14000US37183054111, 14000US37183054112, 14000US37183054114, 14000US37183054115
14000US37183054114	Wake	0.193602	0.267276	0.503148	Insignificant	14000US37183052806, 14000US37183054105, 14000US37183054106, 14000US37183054113, 14000US37183054115, 14000US37183054109
14000US37183054115	Wake	0.195674	0.306168	0.514578	Insignificant	14000US37183054108, 14000US37183054112, 14000US37183054113, 14000US37183054114, 14000US37183054109
14000US37183054203	Wake	0.16528	0.343568	0.53528	Insignificant	14000US37069060501, 14000US37077970602, 14000US37183054204, 14000US37183054206, 14000US37183054207, 14000US37183053900
14000US37183054204	Wake	0.15761	0.409757	0.589395	Insignificant	14000US37069060501, 14000US37069060502, 14000US37183054203, 14000US37183054205, 14000US37183054206
14000US37183054205	Wake	0.170428	0.372754	0.564273	Insignificant	14000US37069060502, 14000US37183054204, 14000US37183054206, 14000US37183054208, 14000US37183054211
14000US37183054206	Wake	0.183246	0.337896	0.5332	Insignificant	14000US37183054203, 14000US37183054204, 14000US37183054205, 14000US37183054207, 14000US37183054208
14000US37183054207	Wake	0.183419	0.293244	0.506818	Insignificant	14000US37183053808, 14000US37183054013, 14000US37183054203, 14000US37183054206, 14000US37183054208, 14000US37183053900
14000US37183054208	Wake	0.183246	0.256614	0.497194	Insignificant	14000US37183054013, 14000US37183054014, 14000US37183054205, 14000US37183054206, 14000US37183054207, 14000US37183054209, 14000US37183054211
14000US37183054209	Wake	0.183246	0.2937	0.506818	Insignificant	14000US37183054014, 14000US37183054104, 14000US37183054110, 14000US37183054208, 14000US37183054210, 14000US37183054211
14000US37183054210	Wake	0.164178	0.309419	0.517281	Insignificant	14000US37069060600, 14000US37183054301, 14000US37069060802, 14000US37183054110, 14000US37183054111, 14000US37183054209, 14000US37183054211
14000US37183054211	Wake	0.161882	0.353575	0.545778	Insignificant	14000US37069060502, 14000US37069060600, 14000US37183054205, 14000US37183054208, 14000US37183054209, 14000US37183054210
14000US37183054403	Wake	0.167223	0.434176	0.605859	Insignificant	14000US37183054301, 14000US37183054111, 14000US37183054112, 14000US37183054404
14000US37183054404	Wake	0.187437	0.282802	0.506818	Insignificant	14000US37183054301, 14000US37183054108, 14000US37183054112, 14000US37183054403, 14000US37183054302, 14000US37183054402
14000US37183054500	Wake	0.183246	0.198125	0.447872	Insignificant	14000US37183050800, 14000US37183050900, 14000US37183051000, 14000US37183052101, 14000US37183052302, 14000US37183052802, 14000US37183052803, 14000US37183053008, 14000US37183053009
14000US37183980100	Wake	0.183246	0.2937	0.506818	Insignificant	14000US37183053512, 14000US37183053609, 14000US37183053610, 14000US37183053717, 14000US37183053724, 14000US37183980200
14000US37183980200	Wake	0.183246	0.256614	0.497194	Insignificant	14000US37183052401, 14000US37183052503, 14000US37183053512, 14000US37183053521, 14000US37183053709, 14000US37183053724, 14000US37183980100
14000US37121950400	Mitchell	0.216114	0.25943	0.499212	Insignificant	14000US37111970100, 14000US37199960101, 14000US37199960102, 14000US37121950200, 14000US37121950300
14000US37057060203	Davidson	0.186489	0.192041	0.44224	Insignificant	14000US37067003500, 14000US37067003600, 14000US37067003703, 14000US37057060201, 14000US37057060202, 14000US37057060301, 14000US37057060302, 14000US37057060304, 14000US37057060400
14000US37067003402	Forsyth	0.190228	0.240781	0.493477	Insignificant	14000US37067003310, 14000US37067003311, 14000US37067003312, 14000US37067003403, 14000US37067003500, 14000US37057060102, 14000US37067003313
14000US37067003500	Forsyth	0.184086	0.197829	0.447872	Insignificant	14000US37067001901, 14000US37067002001, 14000US37067003403, 14000US37067003404, 14000US37057060203, 14000US37067003402, 14000US37067003600, 14000US37057060102, 14000US37057060202
14000US37067003600	Forsyth	0.183673	0.225852	0.474852	Insignificant	14000US37067002001, 14000US37067002002, 14000US37067003701, 14000US37067003702, 14000US37057060203, 14000US37067003500, 14000US37067003703, 14000US37057060202
14000US37067003703	Forsyth	0.184687	0.336004	0.5332	Insignificant	14000US37067003702, 14000US37057060203, 14000US37067003600, 14000US37067003803, 14000US37057060302
14000US37067003803	Forsyth	0.184554	0.255094	0.497194	Insignificant	14000US37067002100, 14000US37067003701, 14000US37067003702, 14000US37067003804, 14000US37067003703, 14000US37057060302, 14000US37067004015
14000US37063001806	Durham	0.185005	0.254761	0.497194	Insignificant	14000US37063001801, 14000US37077970603, 14000US37063001900, 14000US37183053900, 14000US37063001802, 14000US37063001807, 14000US37063001808
14000US37063001809	Durham	0.175273	0.22095	0.474214	Insignificant	14000US37063002027, 14000US37183053610, 14000US37183053717, 14000US37063001900, 14000US37063002028, 14000US37063980100, 14000US37063001802, 14000US37063001807, 14000US37063001808
14000US37063001900	Durham	0.184856	0.153351	0.39741	Insignificant	14000US37183053610, 14000US37183053717, 14000US37183053718, 14000US37183053719, 14000US37183053720, 14000US37183053803, 14000US37063001806, 14000US37063001809, 14000US37183053804, 14000US37183053900, 14000US37063001808
14000US37063002028	Durham	0.184704	0.3368	0.5332	Insignificant	14000US37183053608, 14000US37183053609, 14000US37183053610, 14000US37063001809, 14000US37063980100
14000US37063980100	Durham	0.166599	0.38627	0.574651	Insignificant	14000US37063002027, 14000US37183053602, 14000US37183053608, 14000US37063001809, 14000US37063002028
14000US37183053804	Wake	0.184704	0.3368	0.5332	Insignificant	14000US37183053803, 14000US37183053805, 14000US37183053806, 14000US37063001900, 14000US37183053900
14000US37183053900	Wake	0.179966	0.185154	0.437473	Insignificant	14000US37077970602, 14000US37077970603, 14000US37183053805, 14000US37183053808, 14000US37183054013, 14000US37183054203, 14000US37183054207, 14000US37063001806, 14000US37063001900, 14000US37183053804
14000US37063000101	Durham	0.1864	0.388723	0.574651	Insignificant	14000US37063001801, 14000US37063000102, 14000US37063000200, 14000US37063001709
14000US37063000102	Durham	0.187428	0.251256	0.497194	Insignificant	14000US37063000101, 14000US37063000200, 14000US37063000301, 14000US37063000302, 14000US37063000401, 14000US37063001705, 14000US37063001709
14000US37063000200	Durham	0.186841	0.252744	0.497194	Insignificant	14000US37063001801, 14000US37063000101, 14000US37063000102, 14000US37063000302, 14000US37063000900, 14000US37063001002, 14000US37063002200
14000US37063000301	Durham	0.187428	0.288256	0.506818	Insignificant	14000US37063000102, 14000US37063000302, 14000US37063000401, 14000US37063000402, 14000US37063001503, 14000US37063001705
14000US37063000302	Durham	0.187428	0.332442	0.5332	Insignificant	14000US37063000102, 14000US37063000200, 14000US37063000301, 14000US37063001503, 14000US37063002200
14000US37063000401	Durham	0.187428	0.332442	0.5332	Insignificant	14000US37063000102, 14000US37063000301, 14000US37063000402, 14000US37063001705, 14000US37063001707
14000US37063000402	Durham	0.187428	0.251256	0.497194	Insignificant	14000US37063000301, 14000US37063000401, 14000US37063000500, 14000US37063001502, 14000US37063001503, 14000US37063001706, 14000US37063001707
14000US37063000500	Durham	0.187428	0.251256	0.497194	Insignificant	14000US37063000402, 14000US37063000600, 14000US37063000700, 14000US37063001501, 14000US37063001502, 14000US37063001503, 14000US37063002200
14000US37063000600	Durham	0.187428	0.219898	0.473675	Insignificant	14000US37063000500, 14000US37063000700, 14000US37063001501, 14000US37063001502, 14000US37063001706, 14000US37063002007, 14000US37063002015, 14000US37063002017
14000US37063000700	Durham	0.187428	0.169991	0.422571	Insignificant	14000US37063000500, 14000US37063000600, 14000US37063001301, 14000US37063001303, 14000US37063001304, 14000US37063002007, 14000US37063002009, 14000US37063002015, 14000US37063002200, 14000US37063002300
14000US37063000900	Durham	0.187428	0.332442	0.5332	Insignificant	14000US37063000200, 14000US37063001001, 14000US37063001002, 14000US37063001100, 14000US37063002200
14000US37063001001	Durham	0.174123	0.286471	0.506818	Insignificant	14000US37063002027, 14000US37063000900, 14000US37063001002, 14000US37063001100, 14000US37063001400, 14000US37063001802, 14000US37063002009
14000US37063001002	Durham	0.186606	0.334567	0.5332	Insignificant	14000US37063001801, 14000US37063000200, 14000US37063000900, 14000US37063001001, 14000US37063001802
14000US37063001100	Durham	0.187428	0.332442	0.5332	Insignificant	14000US37063000900, 14000US37063001001, 14000US37063001400, 14000US37063002200, 14000US37063002300
14000US37063001301	Durham	0.187428	0.386114	0.574651	Insignificant	14000US37063000700, 14000US37063001303, 14000US37063001400, 14000US37063002300
14000US37063001303	Durham	0.187428	0.332442	0.5332	Insignificant	14000US37063000700, 14000US37063001301, 14000US37063001304, 14000US37063001400, 14000US37063002009
14000US37063001304	Durham	0.187428	0.386114	0.574651	Insignificant	14000US37063000700, 14000US37063001303, 14000US37063002007, 14000US37063002009
14000US37063001400	Durham	0.174123	0.286471	0.506818	Insignificant	14000US37063002027, 14000US37063001001, 14000US37063001100, 14000US37063001301, 14000US37063001303, 14000US37063002009, 14000US37063002300
14000US37063001501	Durham	0.187428	0.453013	0.606105	Insignificant	14000US37063000500, 14000US37063000600, 14000US37063001502
14000US37063001502	Durham	0.187428	0.251256	0.497194	Insignificant	14000US37063000402, 14000US37063000500, 14000US37063000600, 14000US37063001501, 14000US37063001706, 14000US37063001707, 14000US37063002017
14000US37063001503	Durham	0.187428	0.332442	0.5332	Insignificant	14000US37063000301, 14000US37063000302, 14000US37063000402, 14000US37063000500, 14000US37063002200
14000US37063001601	Durham	0.186058	0.291794	0.506818	Insignificant	14000US37063001801, 14000US37063002100, 14000US37063001603, 14000US37063001708, 14000US37063001709, 14000US37063001710
14000US37063001603	Durham	0.188741	0.216686	0.470451	Insignificant	14000US37063002100, 14000US37063001601, 14000US37063001604, 14000US37063001707, 14000US37063001708, 14000US37063001710, 14000US37063001711, 14000US37135010802
14000US37063001604	Durham	0.193273	0.317594	0.526839	Insignificant	14000US37063001603, 14000US37063001707, 14000US37063001711, 14000US37135010802, 14000US37135010901
14000US37063001705	Durham	0.187428	0.251256	0.497194	Insignificant	14000US37063000102, 14000US37063000301, 14000US37063000401, 14000US37063001707, 14000US37063001709, 14000US37063001710, 14000US37063001711
14000US37063001706	Durham	0.189863	0.282041	0.506818	Insignificant	14000US37063000402, 14000US37063000600, 14000US37063001502, 14000US37063001707, 14000US37063002017, 14000US37135010902
14000US37063001707	Durham	0.19035	0.163433	0.411394	Insignificant	14000US37063000401, 14000US37063000402, 14000US37063001502, 14000US37063001603, 14000US37063001604, 14000US37063001705, 14000US37063001706, 14000US37063001711, 14000US37135010901, 14000US37135010902
14000US37063001708	Durham	0.187428	0.386114	0.574651	Insignificant	14000US37063001601, 14000US37063001603, 14000US37063001709, 14000US37063001710
14000US37063001709	Durham	0.186841	0.252744	0.497194	Insignificant	14000US37063001801, 14000US37063000101, 14000US37063000102, 14000US37063001601, 14000US37063001705, 14000US37063001708, 14000US37063001710
14000US37063001710	Durham	0.187428	0.288256	0.506818	Insignificant	14000US37063001601, 14000US37063001603, 14000US37063001705, 14000US37063001708, 14000US37063001709, 14000US37063001711
14000US37063001711	Durham	0.187428	0.332442	0.5332	Insignificant	14000US37063001603, 14000US37063001604, 14000US37063001705, 14000US37063001707, 14000US37063001710
14000US37063001802	Durham	0.173235	0.288934	0.506818	Insignificant	14000US37063002027, 14000US37063001801, 14000US37063001806, 14000US37063001809, 14000US37063001001, 14000US37063001002, 14000US37063001807
14000US37063001807	Durham	0.186902	0.387447	0.574651	Insignificant	14000US37063001806, 14000US37063001809, 14000US37063001802, 14000US37063001808
14000US37063001808	Durham	0.186639	0.388115	0.574651	Insignificant	14000US37063001806, 14000US37063001809, 14000US37063001900, 14000US37063001807
14000US37063002007	Durham	0.174823	0.179346	0.433075	Insignificant	14000US37063002019, 14000US37063000600, 14000US37063000700, 14000US37063001304, 14000US37063002008, 14000US37063002009, 14000US37063002015, 14000US37063002018, 14000US37063002021, 14000US37063002023, 14000US37063002024
14000US37063002008	Durham	0.187428	0.386114	0.574651	Insignificant	14000US37063002007, 14000US37063002015, 14000US37063002016, 14000US37063002018
14000US37063002009	Durham	0.178114	0.192208	0.44224	Insignificant	14000US37063002027, 14000US37063000700, 14000US37063001001, 14000US37063001303, 14000US37063001304, 14000US37063001400, 14000US37063002007, 14000US37063002024, 14000US37063002025, 14000US37063002026
14000US37063002013	Durham	0.110164	0.659067	0.753465	Insignificant	14000US37063002020, 14000US37063002027, 14000US37063002021
14000US37063002015	Durham	0.187428	0.288256	0.506818	Insignificant	14000US37063000600, 14000US37063000700, 14000US37063002007, 14000US37063002008, 14000US37063002016, 14000US37063002017
14000US37063002016	Durham	0.187428	0.386114	0.574651	Insignificant	14000US37063002008, 14000US37063002015, 14000US37063002017, 14000US37063002018
14000US37063002017	Durham	0.193273	0.157068	0.402761	Insignificant	14000US37063000600, 14000US37063001502, 14000US37063001706, 14000US37063002015, 14000US37063002016, 14000US37063002018, 14000US37135010902, 14000US37135011204, 14000US37135011205, 14000US37135012100
14000US37063002018	Durham	0.173749	0.25541	0.497194	Insignificant	14000US37063002019, 14000US37063002007, 14000US37063002008, 14000US37063002016, 14000US37063002017, 14000US37063002021, 14000US37135011205, 14000US37135012100
14000US37063002021	Durham	0.141122	0.355567	0.547698	Insignificant	14000US37063002019, 14000US37063002020, 14000US37063002027, 14000US37063002007, 14000US37063002013, 14000US37063002018, 14000US37063002022, 14000US37063002023
14000US37063002022	Durham	0.1688	0.382704	0.574529	Insignificant	14000US37063002027, 14000US37063002021, 14000US37063002023, 14000US37063002024, 14000US37063002025
14000US37063002023	Durham	0.187428	0.386114	0.574651	Insignificant	14000US37063002007, 14000US37063002021, 14000US37063002022, 14000US37063002024
14000US37063002024	Durham	0.187428	0.332442	0.5332	Insignificant	14000US37063002007, 14000US37063002009, 14000US37063002022, 14000US37063002023, 14000US37063002025
14000US37063002025	Durham	0.1688	0.382704	0.574529	Insignificant	14000US37063002027, 14000US37063002009, 14000US37063002022, 14000US37063002024, 14000US37063002026
14000US37063002026	Durham	0.156382	0.53121	0.645987	Insignificant	14000US37063002027, 14000US37063002009, 14000US37063002025
14000US37063002200	Durham	0.187428	0.219898	0.473675	Insignificant	14000US37063000200, 14000US37063000302, 14000US37063000500, 14000US37063000700, 14000US37063000900, 14000US37063001100, 14000US37063001503, 14000US37063002300
14000US37063002300	Durham	0.187428	0.332442	0.5332	Insignificant	14000US37063000700, 14000US37063001100, 14000US37063001301, 14000US37063001400, 14000US37063002200
14000US37199960101	Yancey	0.157061	0.375782	0.567291	Insignificant	14000US37199960300, 14000US37021003102, 14000US37111970700, 14000US37111970100, 14000US37121950400, 14000US37199960102
14000US37057060102	Davidson	0.207832	0.151902	0.394119	Insignificant	14000US37067003402, 14000US37067003500, 14000US37057060201, 14000US37057060202, 14000US37057060500, 14000US37057060601, 14000US37067003313, 14000US37057060602, 14000US37057060101
14000US37057060201	Davidson	0.189585	0.330374	0.5332	Insignificant	14000US37057060203, 14000US37057060102, 14000US37057060202, 14000US37057060400, 14000US37057060500
14000US37057060202	Davidson	0.188487	0.333179	0.5332	Insignificant	14000US37057060203, 14000US37067003500, 14000US37067003600, 14000US37057060102, 14000US37057060201
14000US37057060301	Davidson	0.191837	0.378461	0.569767	Insignificant	14000US37057060203, 14000US37057060302, 14000US37057060304, 14000US37057060303
14000US37057060302	Davidson	0.191112	0.282333	0.506818	Insignificant	14000US37057060203, 14000US37067003703, 14000US37067003803, 14000US37057060301, 14000US37067004015, 14000US37057060303
14000US37057060304	Davidson	0.186822	0.293271	0.506818	Insignificant	14000US37057061702, 14000US37057060203, 14000US37057060301, 14000US37057060400, 14000US37057061202, 14000US37057060303
14000US37057060400	Davidson	0.189676	0.285962	0.506818	Insignificant	14000US37057060203, 14000US37057060201, 14000US37057060304, 14000US37057060500, 14000US37057061201, 14000US37057061202
14000US37057060500	Davidson	0.191109	0.164774	0.413821	Insignificant	14000US37057060102, 14000US37057060201, 14000US37057060400, 14000US37057060601, 14000US37057060700, 14000US37057060800, 14000US37057060900, 14000US37057061201, 14000US37057061100, 14000US37057061901
14000US37057060601	Davidson	0.200118	0.304224	0.512993	Insignificant	14000US37057060102, 14000US37057060500, 14000US37057060700, 14000US37057060800, 14000US37057060602
14000US37057060700	Davidson	0.199267	0.262308	0.499797	Insignificant	14000US37057060500, 14000US37057060601, 14000US37057060800, 14000US37057060900, 14000US37057061000, 14000US37057060602
14000US37057060800	Davidson	0.191109	0.326502	0.5332	Insignificant	14000US37057060500, 14000US37057060601, 14000US37057060700, 14000US37057060900, 14000US37057061000
14000US37057060900	Davidson	0.192085	0.324039	0.5332	Insignificant	14000US37057060500, 14000US37057060700, 14000US37057060800, 14000US37057061000, 14000US37057061100
14000US37057061201	Davidson	0.191353	0.213666	0.4662	Insignificant	14000US37057060400, 14000US37057060500, 14000US37057061202, 14000US37057061300, 14000US37057061400, 14000US37057061600, 14000US37057061901, 14000US37057061902
14000US37057061202	Davidson	0.185686	0.296214	0.507675	Insignificant	14000US37057061702, 14000US37057060304, 14000US37057060400, 14000US37057061201, 14000US37057061600, 14000US37057061701
14000US37057061300	Davidson	0.190133	0.44977	0.606105	Insignificant	14000US37057061201, 14000US37057061400, 14000US37057061600
14000US37057061400	Davidson	0.191527	0.244414	0.497194	Insignificant	14000US37057061201, 14000US37057061300, 14000US37057061500, 14000US37057061600, 14000US37057061802, 14000US37057061901, 14000US37057061902
14000US37057061500	Davidson	0.190133	0.328977	0.5332	Insignificant	14000US37057061400, 14000US37057061600, 14000US37057061701, 14000US37057061802, 14000US37057061803
14000US37057061600	Davidson	0.190133	0.247863	0.497194	Insignificant	14000US37057061201, 14000US37057061202, 14000US37057061300, 14000US37057061400, 14000US37057061500, 14000US37057061701, 14000US37057061803
14000US37057061701	Davidson	0.179239	0.27599	0.506818	Insignificant	14000US37057061804, 14000US37057061702, 14000US37057061202, 14000US37057061500, 14000US37057061600, 14000US37057061703, 14000US37057061803
14000US37057061703	Davidson	0.164712	0.512601	0.641786	Insignificant	14000US37057061804, 14000US37057061702, 14000US37057061701
14000US37057061802	Davidson	0.153852	0.386717	0.574651	Insignificant	14000US37057062001, 14000US37057061804, 14000US37057061400, 14000US37057061500, 14000US37057061803, 14000US37057061902
14000US37057061803	Davidson	0.180217	0.354816	0.546924	Insignificant	14000US37057061804, 14000US37057061500, 14000US37057061600, 14000US37057061701, 14000US37057061802
14000US37067004015	Forsyth	0.196216	0.186415	0.43908	Insignificant	14000US37067003804, 14000US37067003806, 14000US37067004014, 14000US37067003803, 14000US37057060302, 14000US37059080300, 14000US37067004005, 14000US37057060303, 14000US37059080400
14000US37057061000	Davidson	0.205903	0.222438	0.474214	Insignificant	14000US37057060700, 14000US37057060800, 14000US37057060900, 14000US37057061100, 14000US37151031501, 14000US37151031601, 14000US37057060602
14000US37057061100	Davidson	0.200732	0.234263	0.485812	Insignificant	14000US37057060500, 14000US37057060900, 14000US37057061000, 14000US37057061901, 14000US37151030504, 14000US37151031501, 14000US37151031601
14000US37057061901	Davidson	0.198349	0.27664	0.506818	Insignificant	14000US37057060500, 14000US37057061201, 14000US37057061400, 14000US37057061100, 14000US37057061902, 14000US37151030504
14000US37057061902	Davidson	0.127825	0.448673	0.606105	Insignificant	14000US37151030700, 14000US37057062001, 14000US37057061201, 14000US37057061400, 14000US37057061802, 14000US37057061901, 14000US37151030504
14000US37057062002	Davidson	-0.0476509	0.880451	0.924684	Insignificant	14000US37151030700, 14000US37057062001
14000US37189920800	Watauga	0.336048	0.0661518	0.240801	Insignificant	14000US37027031000, 14000US37189920702, 14000US37189920900, 14000US37189920601, 14000US37189920602, 14000US37189920703
14000US37059080200	Davie	0.205798	0.263713	0.501844	Insignificant	14000US37059080100, 14000US37059080300, 14000US37067004013, 14000US37059080600, 14000US37067004007, 14000US37197050502
14000US37059080300	Davie	0.207715	0.222947	0.474214	Insignificant	14000US37067004015, 14000US37059080200, 14000US37067004005, 14000US37067004013, 14000US37059080400, 14000US37059080500, 14000US37059080600
14000US37067004005	Forsyth	0.201555	0.317784	0.526839	Insignificant	14000US37067004014, 14000US37067004015, 14000US37059080300, 14000US37067004013, 14000US37059080400
14000US37067004013	Forsyth	0.200543	0.208321	0.459562	Insignificant	14000US37067003806, 14000US37067003904, 14000US37067004012, 14000US37067004014, 14000US37059080200, 14000US37059080300, 14000US37067004005, 14000US37067004007
14000US37077970101	Granville	0.184807	0.478362	0.620826	Insignificant	14000US37181960200, 14000US37077970102, 14000US37077970200
14000US37077970200	Granville	0.193429	0.256602	0.497194	Insignificant	14000US37181960200, 14000US37077970102, 14000US37077970300, 14000US37077970400, 14000US37077970101, 14000US37077970500, 14000US37181960300
14000US37077970500	Granville	0.185374	0.276931	0.506818	Insignificant	14000US37077970601, 14000US37181961000, 14000US37077970300, 14000US37077970400, 14000US37077970701, 14000US37077970200, 14000US37181960300
14000US37169070400	Stokes	0.223048	0.162106	0.409945	Insignificant	14000US37169070501, 14000US37169070503, 14000US37169070504, 14000US37169070200, 14000US37169070300, 14000US37067002801, 14000US37171931103, 14000US37171931200
14000US37169070501	Stokes	0.208241	0.35647	0.548705	Insignificant	14000US37067002808, 14000US37169070400, 14000US37169070503, 14000US37067002801
14000US37169070503	Stokes	0.199208	0.323898	0.5332	Insignificant	14000US37067002807, 14000US37067002808, 14000US37169070400, 14000US37169070501, 14000US37169070504
14000US37169070504	Stokes	0.202228	0.272528	0.506818	Insignificant	14000US37067002807, 14000US37067002808, 14000US37169070400, 14000US37169070503, 14000US37169070600, 14000US37169070200
14000US37169070600	Stokes	0.22032	0.231939	0.481652	Insignificant	14000US37067002807, 14000US37067002901, 14000US37169070504, 14000US37169070200, 14000US37169070100, 14000US37169070700
14000US37021000100	Buncombe	0.205333	0.364331	0.556939	Insignificant	14000US37021000200, 14000US37021000600, 14000US37021000700, 14000US37021000900
14000US37021000200	Buncombe	0.205333	0.266342	0.502682	Insignificant	14000US37021000100, 14000US37021000300, 14000US37021000600, 14000US37021000900, 14000US37021001000, 14000US37021001400
14000US37021000300	Buncombe	0.205333	0.310369	0.517281	Insignificant	14000US37021000200, 14000US37021000400, 14000US37021000600, 14000US37021001400, 14000US37021001500
14000US37021000400	Buncombe	0.205333	0.310369	0.517281	Insignificant	14000US37021000300, 14000US37021000500, 14000US37021000600, 14000US37021001500, 14000US37021001600
14000US37021000500	Buncombe	0.205333	0.310369	0.517281	Insignificant	14000US37021000400, 14000US37021000600, 14000US37021001600, 14000US37021001700, 14000US37021001801
14000US37021000600	Buncombe	0.205333	0.229805	0.478394	Insignificant	14000US37021000100, 14000US37021000200, 14000US37021000300, 14000US37021000400, 14000US37021000500, 14000US37021000700, 14000US37021001801
14000US37021000700	Buncombe	0.205333	0.310369	0.517281	Insignificant	14000US37021000100, 14000US37021000600, 14000US37021000800, 14000US37021000900, 14000US37021001801
14000US37021000800	Buncombe	0.205333	0.266342	0.502682	Insignificant	14000US37021000700, 14000US37021000900, 14000US37021001801, 14000US37021001900, 14000US37021002000, 14000US37021002101
14000US37021000900	Buncombe	0.205333	0.199118	0.44817	Insignificant	14000US37021000100, 14000US37021000200, 14000US37021000700, 14000US37021000800, 14000US37021001000, 14000US37021001400, 14000US37021002000, 14000US37021002101
14000US37021001000	Buncombe	0.205333	0.310369	0.517281	Insignificant	14000US37021000200, 14000US37021000900, 14000US37021001100, 14000US37021001400, 14000US37021002101
14000US37021001100	Buncombe	0.213415	0.291719	0.506818	Insignificant	14000US37021001000, 14000US37021001200, 14000US37021001400, 14000US37021002101, 14000US37021002302
14000US37021001200	Buncombe	0.213415	0.291719	0.506818	Insignificant	14000US37021001100, 14000US37021001300, 14000US37021001400, 14000US37021002506, 14000US37021002302
14000US37021001300	Buncombe	0.205333	0.364331	0.556939	Insignificant	14000US37021001200, 14000US37021001400, 14000US37021002506, 14000US37021002605
14000US37021001400	Buncombe	0.205333	0.15092	0.392915	Insignificant	14000US37021000200, 14000US37021000300, 14000US37021000900, 14000US37021001000, 14000US37021001100, 14000US37021001200, 14000US37021001300, 14000US37021001500, 14000US37021002605, 14000US37021002607
14000US37021001500	Buncombe	0.205333	0.266342	0.502682	Insignificant	14000US37021000300, 14000US37021000400, 14000US37021001400, 14000US37021001600, 14000US37021002607, 14000US37021002701
14000US37021001600	Buncombe	0.205333	0.266342	0.502682	Insignificant	14000US37021000400, 14000US37021000500, 14000US37021001500, 14000US37021001700, 14000US37021002701, 14000US37021002703
14000US37021001700	Buncombe	0.205333	0.266342	0.502682	Insignificant	14000US37021000500, 14000US37021001600, 14000US37021001801, 14000US37021001802, 14000US37021002703, 14000US37021003001
14000US37021001801	Buncombe	0.205333	0.229805	0.478394	Insignificant	14000US37021000500, 14000US37021000600, 14000US37021000700, 14000US37021000800, 14000US37021001700, 14000US37021001802, 14000US37021001900
14000US37021001802	Buncombe	0.205333	0.364331	0.556939	Insignificant	14000US37021001700, 14000US37021001801, 14000US37021001900, 14000US37021003001
14000US37021001900	Buncombe	0.205333	0.199118	0.44817	Insignificant	14000US37021000800, 14000US37021001801, 14000US37021001802, 14000US37021002000, 14000US37021002102, 14000US37021003001, 14000US37021003201, 14000US37021003203
14000US37021002000	Buncombe	0.205333	0.310369	0.517281	Insignificant	14000US37021000800, 14000US37021000900, 14000US37021001900, 14000US37021002101, 14000US37021002102
14000US37021002101	Buncombe	0.214313	0.155079	0.400026	Insignificant	14000US37021000800, 14000US37021000900, 14000US37021001000, 14000US37021001100, 14000US37021002000, 14000US37021002102, 14000US37021002204, 14000US37021002301, 14000US37021002302
14000US37021002102	Buncombe	0.205333	0.229805	0.478394	Insignificant	14000US37021001900, 14000US37021002000, 14000US37021002101, 14000US37021002204, 14000US37021002206, 14000US37021003201, 14000US37021003203
14000US37021002204	Buncombe	0.228424	0.181601	0.435893	Insignificant	14000US37021002101, 14000US37021002102, 14000US37021002206, 14000US37021002203, 14000US37021002205, 14000US37021002301, 14000US37021002302
14000US37021002206	Buncombe	0.221497	0.273837	0.506818	Insignificant	14000US37021002102, 14000US37021002204, 14000US37021003201, 14000US37021002205, 14000US37021003202
14000US37021002503	Buncombe	0.236913	0.199702	0.448664	Insignificant	14000US37021002505, 14000US37021002504, 14000US37087920200, 14000US37087920300, 14000US37021002402, 14000US37021002401
14000US37021002505	Buncombe	0.222376	0.228689	0.478394	Insignificant	14000US37021002503, 14000US37021002506, 14000US37021002605, 14000US37021002504, 14000US37021002302, 14000US37021002402
14000US37021002506	Buncombe	0.213415	0.291719	0.506818	Insignificant	14000US37021001200, 14000US37021001300, 14000US37021002505, 14000US37021002605, 14000US37021002302
14000US37021002605	Buncombe	0.223611	0.137947	0.372114	Insignificant	14000US37021001300, 14000US37021001400, 14000US37021002505, 14000US37021002506, 14000US37021002606, 14000US37021002607, 14000US37021002504, 14000US37021002603, 14000US37021002604
14000US37021002606	Buncombe	0.231087	0.376752	0.568365	Insignificant	14000US37021002605, 14000US37021002607, 14000US37021002604
14000US37021002607	Buncombe	0.21821	0.237523	0.489542	Insignificant	14000US37021001400, 14000US37021001500, 14000US37021002605, 14000US37021002606, 14000US37021002701, 14000US37021002604
14000US37021002701	Buncombe	0.21637	0.205735	0.456133	Insignificant	14000US37021001500, 14000US37021001600, 14000US37021002607, 14000US37021002702, 14000US37021002703, 14000US37021002803, 14000US37021002604
14000US37021002702	Buncombe	0.205333	0.364331	0.556939	Insignificant	14000US37021002701, 14000US37021002703, 14000US37021002803, 14000US37021002804
14000US37021002703	Buncombe	0.206131	0.197379	0.447872	Insignificant	14000US37021001600, 14000US37021001700, 14000US37021002701, 14000US37021002702, 14000US37021002804, 14000US37021003001, 14000US37021003002, 14000US37021002900
14000US37021002803	Buncombe	0.243963	0.186652	0.43908	Insignificant	14000US37021002701, 14000US37021002702, 14000US37021002804, 14000US37021002604, 14000US37115010500, 14000US37115010600
14000US37021002804	Buncombe	0.222062	0.272615	0.506818	Insignificant	14000US37021002702, 14000US37021002703, 14000US37021002803, 14000US37021002900, 14000US37115010600
14000US37021003001	Buncombe	0.205333	0.266342	0.502682	Insignificant	14000US37021001700, 14000US37021001802, 14000US37021001900, 14000US37021002703, 14000US37021003002, 14000US37021003203
14000US37021003002	Buncombe	0.212018	0.214998	0.468641	Insignificant	14000US37021002703, 14000US37021003001, 14000US37021003103, 14000US37021003104, 14000US37021003203, 14000US37021002900, 14000US37021003204
14000US37021003103	Buncombe	0.193167	0.339897	0.53528	Insignificant	14000US37021003102, 14000US37021003205, 14000US37021003002, 14000US37021003104, 14000US37021003204
14000US37021003104	Buncombe	0.191332	0.397934	0.575784	Insignificant	14000US37021003102, 14000US37021003002, 14000US37021003103, 14000US37021002900
14000US37021003201	Buncombe	0.213415	0.291719	0.506818	Insignificant	14000US37021001900, 14000US37021002102, 14000US37021002206, 14000US37021003203, 14000US37021003202
14000US37021003203	Buncombe	0.216878	0.204673	0.455173	Insignificant	14000US37021001900, 14000US37021002102, 14000US37021003001, 14000US37021003002, 14000US37021003201, 14000US37021003202, 14000US37021003204
14000US37197050400	Yadkin	0.205475	0.201424	0.451609	Insignificant	14000US37097060901, 14000US37059080100, 14000US37097060801, 14000US37193961200, 14000US37197050502, 14000US37197050501, 14000US37197050200, 14000US37197050300
14000US37057060303	Davidson	0.197488	0.290133	0.506818	Insignificant	14000US37057061702, 14000US37057060301, 14000US37057060302, 14000US37057060304, 14000US37067004015, 14000US37059080400
14000US37059080400	Davie	0.198711	0.250175	0.497194	Insignificant	14000US37057061702, 14000US37059080700, 14000US37067004015, 14000US37059080300, 14000US37067004005, 14000US37057060303, 14000US37059080500
14000US37151030100	Randolph	0.0802182	0.61973	0.721032	Insignificant	14000US37151030802, 14000US37151030700, 14000US37151030201, 14000US37151030202, 14000US37151030302, 14000US37151030400, 14000US37151030502, 14000US37151030600
14000US37151030201	Randolph	0.210152	0.304757	0.512993	Insignificant	14000US37151030100, 14000US37151030202, 14000US37151030302, 14000US37151030400, 14000US37151030801
14000US37151030202	Randolph	0.031751	0.889442	0.931123	Insignificant	14000US37151030802, 14000US37151030100, 14000US37151030201, 14000US37151030801
14000US37151030301	Randolph	0.210152	0.358762	0.551844	Insignificant	14000US37151030302, 14000US37151030400, 14000US37151031100, 14000US37151031400
14000US37151030302	Randolph	0.210152	0.260803	0.499212	Insignificant	14000US37151030100, 14000US37151030201, 14000US37151030301, 14000US37151030400, 14000US37151030801, 14000US37151031100
14000US37151030400	Randolph	0.210152	0.224415	0.474214	Insignificant	14000US37151030100, 14000US37151030201, 14000US37151030301, 14000US37151030302, 14000US37151030502, 14000US37151030503, 14000US37151031400
14000US37151030502	Randolph	0.210152	0.304757	0.512993	Insignificant	14000US37151030100, 14000US37151030400, 14000US37151030503, 14000US37151030600, 14000US37151031400
14000US37151030503	Randolph	0.210152	0.193927	0.445728	Insignificant	14000US37151030400, 14000US37151030502, 14000US37151030504, 14000US37151030600, 14000US37151031303, 14000US37151031304, 14000US37151031305, 14000US37151031400
14000US37151030504	Randolph	0.156814	0.278178	0.506818	Insignificant	14000US37151030700, 14000US37057062001, 14000US37057061100, 14000US37057061901, 14000US37057061902, 14000US37151030503, 14000US37151030600, 14000US37151031303, 14000US37151031501, 14000US37151031505
14000US37151030600	Randolph	0.144979	0.47885	0.620826	Insignificant	14000US37151030700, 14000US37151030100, 14000US37151030502, 14000US37151030503, 14000US37151030504
14000US37151030801	Randolph	0.000951635	0.995171	0.996104	Insignificant	14000US37151030802, 14000US37151030900, 14000US37151031000, 14000US37151030201, 14000US37151030202, 14000US37151030302, 14000US37151031100
14000US37151031100	Randolph	0.184708	0.322952	0.532992	Insignificant	14000US37151031000, 14000US37151030301, 14000US37151030302, 14000US37151030801, 14000US37151031306, 14000US37151031400
14000US37151031303	Randolph	0.210152	0.304757	0.512993	Insignificant	14000US37151030503, 14000US37151030504, 14000US37151031304, 14000US37151031504, 14000US37151031505
14000US37151031304	Randolph	0.232976	0.212556	0.464702	Insignificant	14000US37151030503, 14000US37151031303, 14000US37151031305, 14000US37151031504, 14000US37081016600, 14000US37081016702
14000US37151031305	Randolph	0.239497	0.166225	0.416037	Insignificant	14000US37151030503, 14000US37151031304, 14000US37151031306, 14000US37151031400, 14000US37081016600, 14000US37081016702, 14000US37081016900
14000US37151031306	Randolph	0.198851	0.250319	0.497194	Insignificant	14000US37151031000, 14000US37151031200, 14000US37151031100, 14000US37151031305, 14000US37151031400, 14000US37081016900, 14000US37081017000
14000US37151031400	Randolph	0.210152	0.224415	0.474214	Insignificant	14000US37151030301, 14000US37151030400, 14000US37151030502, 14000US37151030503, 14000US37151031100, 14000US37151031305, 14000US37151031306
14000US37151031501	Randolph	0.2081	0.309502	0.517281	Insignificant	14000US37057061000, 14000US37057061100, 14000US37151030504, 14000US37151031505, 14000US37151031601
14000US37151031503	Randolph	0.244388	0.285897	0.506818	Insignificant	14000US37151031504, 14000US37151031602, 14000US37081014502, 14000US37081016600
14000US37151031504	Randolph	0.219934	0.203589	0.454144	Insignificant	14000US37151031303, 14000US37151031304, 14000US37151031503, 14000US37151031505, 14000US37151031601, 14000US37151031602, 14000US37081016600
14000US37151031505	Randolph	0.210152	0.260803	0.499212	Insignificant	14000US37151030504, 14000US37151031303, 14000US37151031501, 14000US37151031504, 14000US37151031601, 14000US37151031602
14000US37151031601	Randolph	0.226004	0.138321	0.372114	Insignificant	14000US37057061000, 14000US37057061100, 14000US37151031501, 14000US37151031504, 14000US37151031505, 14000US37151031602, 14000US37057060602, 14000US37081014408, 14000US37081014501
14000US37151031602	Randolph	0.239497	0.166225	0.416037	Insignificant	14000US37151031503, 14000US37151031504, 14000US37151031505, 14000US37151031601, 14000US37081014501, 14000US37081014502, 14000US37081016600
14000US37163970200	Sampson	0.100437	0.564275	0.675345	Insignificant	14000US37163970301, 14000US37163970302, 14000US37163970500, 14000US37163970600, 14000US37163970100, 14000US37191001000, 14000US37101041300
14000US37163970500	Sampson	-0.00638691	0.973368	0.987769	Insignificant	14000US37163970900, 14000US37163970302, 14000US37163970400, 14000US37163970200, 14000US37163970600, 14000US37163970800
14000US37163970600	Sampson	0.214275	0.299054	0.507675	Insignificant	14000US37163970200, 14000US37163970500, 14000US37163970700, 14000US37163970800, 14000US37163970100
14000US37163970700	Sampson	0.214869	0.420097	0.594054	Insignificant	14000US37163970600, 14000US37163970800, 14000US37163970100
[truncated: 609 more rows]

## Sheet: Table S4
Table S4. Socioeconomic status (SES) variables per census tract across NC with resulting k-means cluster assignments. Raw values provided were averaged within each cluster, scaled values were calculated by scaling the raw values within each variable, and resulting k-means cluster assignments for each NC census tract.
[truncated: 17,353 more rows]

[truncated: 2 more sheets: Table S5, Table S6]
